# Supplementary material for: Fitness landscape of a dynamic RNA structure
Source: PLoS Genet. 2021 Feb 1;17(2):e1009353. doi: 10.1371/journal.pgen.1009353 (PMC7877785; doi:10.1371/journal.pgen.1009353)
Supplement: S1 Table — (XLSX) [file pgen.1009353.s009.xlsx]

## Sheet: TableS1
Genotype (N2-N5/N18-N21)	Log2 fold-change (30ºC)	Padj (30ºC)	DimSum fitness (30ºC)	DimSum sigma (30ºC)	Log2 fold-change (37ºC)	Padj (37ºC)	DimSum fitness (37ºC)	DimSum sigma (37ºC)	Kan+30C_R1	Kan+30C_R2	Kan+30C_R3	Kan+30C_R4	Kan+30C_R5	Kan+30C_R6	Kan-30C_R1	Kan-30C_R2	Kan-30C_R3	Kan-30C_R4	Kan-30C_R5	Kan-30C_R6	Kan+37C_R1	Kan+37C_R2	Kan+37C_R3	Kan+37C_R4	Kan+37C_R5	Kan+37C_R6	Kan-37C_R1	Kan-37C_R2	Kan-37C_R3	Kan-37C_R4	Kan-37C_R5	Kan-37C_R6
AAAAAAAA	-0.743101	0.108412	-2.26425	0.169602	0.0963002	0.853325	-0.664203	0.144396	18	21	31	10	10	21	17	41	25	32	55	46	15	15	58	32	15	32	72	56	20	26	22	22
AAAAAAAC	-2.94873	1.96e-07	-3.10937	0.219045	-3.06542	1.55e-07	-2.35568	0.164139	1	3	11	4	11	14	38	126	27	67	43	91	15	8	7	6	7	3	51	49	220	41	35	17
AAAAAAAG	-0.945745	0.00661704	-2.30662	0.0980114	-0.393651	0.309267	-1.02643	0.121124	20	79	89	22	26	30	71	62	95	93	117	87	25	26	27	33	36	29	63	62	28	43	37	43
AAAAAAAT	0.117694	0.643621	-1.91391	0.0913634	-0.00633032	0.982817	-1.01313	0.121953	87	106	158	64	88	90	62	107	74	134	170	90	54	58	51	55	42	48	75	59	47	70	53	64
AAAAAACA	1.05472	0.00810069	-0.674549	0.0924184	0.382334	0.383576	-0.406911	0.110646	48	54	79	49	91	46	16	32	16	79	41	41	29	32	11	37	78	60	54	20	18	56	28	30
AAAAAACC	-0.337887	0.535105	-1.52615	0.120064	0.496157	0.41321	-0.312492	0.184861	14	30	33	22	28	37	25	17	15	40	155	15	17	25	6	11	11	15	13	8	14	8	13	10
AAAAAACG	1.9284	5.11e-06	-0.0786258	0.0758723	0.490123	0.288684	-0.302551	0.105084	42	101	201	96	267	143	17	44	18	38	50	114	36	84	25	49	37	40	30	48	38	39	21	42
AAAAAACT	1.4546	0.000124354	-0.487506	0.06962	0.950535	0.0163043	-0.0790478	0.087139	65	169	285	147	147	108	47	34	21	47	109	138	54	171	39	83	109	107	39	45	37	40	39	124
AAAAAAGA	-1.11686	0.0452748	-1.95776	0.144732	-1.12953	0.053371	-1.55752	0.149873	7	10	11	6	49	15	20	44	31	94	46	41	14	11	14	12	20	12	58	30	25	31	44	28
AAAAAAGC	-3.55564	1.19e-05	-3.17946	0.523701	-1.98903	0.0117726	-1.8513	0.218307	1	1	4	3	2	4	11	26	38	41	45	46	6	12	2	4	5	0	32	27	22	20	15	14
AAAAAAGG	-3.24314	6.88e-09	-3.57076	0.22698	-1.97146	0.000436043	-1.89302	0.225115	2	8	12	1	4	3	25	63	22	42	58	106	3	5	1	10	9	8	39	32	21	17	16	33
AAAAAAGT	-1.34739	0.0307405	-2.08016	0.131133	-0.910331	0.172713	-0.9982	0.150973	4	27	28	8	13	59	33	120	32	96	97	38	12	44	8	24	16	1	33	42	31	38	40	37
AAAAAATA	-0.108042	0.839866	-1.41949	0.100838	0.282963	0.60728	-0.457922	0.0949409	23	83	69	15	18	31	22	41	28	72	59	71	40	46	17	50	69	70	64	43	29	42	41	46
AAAAAATC	-1.86007	0.00842921	-2.31201	0.20927	-1.81083	0.0145199	-2.20875	0.226479	2	1	14	11	3	14	12	35	16	62	51	23	10	11	3	5	3	5	31	37	15	19	26	21
AAAAAATG	-0.281121	0.478407	-1.48082	0.0906305	-0.385026	0.363031	-0.946653	0.117336	11	125	78	21	33	24	27	87	34	67	78	98	15	30	22	34	22	43	36	77	31	39	30	40
AAAAAATT	0.171579	0.706434	-1.29804	0.0722962	-0.660727	0.14614	-1.13005	0.0894354	96	137	150	61	52	19	42	38	109	108	79	131	51	88	35	27	36	35	65	57	44	39	133	159
AAAAACAA	1.73428	1.53e-09	-0.321652	0.10156	0.983836	0.000805231	0.33085	0.116254	111	113	208	85	104	81	18	39	48	44	32	55	60	98	42	61	81	116	52	57	46	39	26	40
AAAAACAC	0.956045	0.0108755	-0.798528	0.0939065	0.210264	0.631674	-0.574705	0.131991	78	131	133	40	70	44	20	43	40	112	43	40	28	39	16	33	47	41	32	25	27	55	24	32
AAAAACAG	0.82401	0.00169046	-1.16981	0.0663561	0.0693014	0.823955	-0.773872	0.0881547	127	168	371	142	121	110	60	94	103	108	87	185	108	68	50	130	77	78	108	82	67	75	131	93
AAAAACAT	1.913	3.66e-42	0.00477432	0.0108664	1.14373	1.41e-14	0.109952	0.0317621	14196	19789	29049	15965	17077	15280	3652	5807	3590	7186	7193	7211	7953	8553	4906	9044	11659	11112	4731	3991	3438	5295	4660	4828
AAAAACCA	1.79869	4.02e-07	-0.0992736	0.0790725	-0.163653	0.680524	-0.734381	0.0898889	37	150	167	82	165	122	18	47	23	52	49	58	50	62	33	70	73	51	258	53	28	46	39	40
AAAAACCC	1.87447	0.000761431	0.000516916	0.168169	1.70889	0.00453561	0.61646	0.235645	16	53	32	21	40	21	11	11	4	9	12	10	27	20	3	23	14	28	3	9	7	9	2	8
AAAAACCG	1.94411	1.21e-06	-0.107282	0.130437	0.88317	0.037826	-0.0062911	0.169586	83	65	88	32	66	33	21	6	20	20	22	19	26	34	24	16	37	27	18	30	19	22	8	6
AAAAACCT	2.37226	2.91e-18	0.273268	0.0715539	1.52782	1.13e-07	0.61719	0.0892341	178	259	476	248	250	173	48	42	49	67	46	87	121	223	79	117	147	148	80	53	51	44	54	45
AAAAACGA	1.95785	7.6e-07	0.0232938	0.0844908	0.224775	0.611707	-0.502437	0.100444	155	129	270	166	57	63	32	35	27	57	54	41	83	77	31	53	45	50	35	54	30	39	26	155
AAAAACGC	1.57869	7.36e-07	-0.270118	0.0860219	0.486532	0.151666	-0.264068	0.104244	82	107	163	93	62	85	23	31	16	66	41	62	48	58	28	25	56	86	30	33	25	84	26	41
AAAAACGG	-0.0938518	0.838083	-1.75838	0.171615	-0.517159	0.27953	-1.12138	0.205857	16	11	31	18	29	19	20	12	25	52	18	28	14	11	8	9	9	20	15	17	13	24	21	25
AAAAACGT	2.00295	7.59e-09	0.102237	0.0541541	1.75765	9.81e-07	0.767603	0.0672629	265	359	562	273	238	298	60	105	66	117	85	135	217	214	143	240	413	413	88	106	83	102	71	86
AAAAACTA	1.7667	8.4e-07	-0.0365685	0.10085	0.942099	0.00917534	0.0280096	0.100543	32	114	135	46	106	69	8	33	14	31	51	38	45	55	23	114	122	65	23	32	22	38	88	31
AAAAACTC	2.11664	6.74e-08	0.0755193	0.087844	1.32883	0.00104388	0.3733	0.107673	86	174	254	112	47	110	9	41	19	65	32	43	42	49	36	71	99	108	12	37	29	34	24	41
AAAAACTG	0.501015	0.138492	-1.13771	0.0984016	0.700966	0.0468983	-0.0274012	0.1078	46	70	104	56	44	30	42	33	28	73	49	54	68	48	21	54	56	49	39	33	24	32	43	32
AAAAACTT	2.02831	2.5e-10	0.098666	0.0651792	0.453865	0.178693	-0.390722	0.0848296	137	195	371	255	207	190	42	61	69	75	65	55	78	85	39	69	122	151	44	38	46	62	165	63
AAAAAGAA	-0.415667	0.357802	-2.32795	0.328333	-0.259575	0.597558	-0.686477	0.271669	10	13	19	7	10	9	10	17	12	24	24	18	12	6	6	20	15	8	18	19	12	14	12	17
AAAAAGAC	-2.41151	0.000921698	-3.02007	0.190689	-2.79582	0.000300212	-2.46782	0.235904	2	1	12	6	17	11	21	46	25	44	160	37	5	2	5	5	2	13	53	60	41	38	25	45
AAAAAGAG	-1.35462	4e-05	-2.87864	0.108956	-1.60373	3.58e-06	-1.95332	0.104559	25	32	68	29	36	39	77	112	77	157	106	135	67	49	14	26	21	21	151	158	104	67	85	123
AAAAAGAT	-0.825073	0.0144572	-2.85485	0.131678	-0.66764	0.069603	-1.86049	0.202025	37	50	106	37	54	24	76	205	39	79	97	84	32	32	12	26	33	33	72	50	52	40	43	40
AAAAAGCA	0.939039	0.0175472	-0.699227	0.0758872	-0.0745644	0.873177	-0.722077	0.0905047	73	74	115	70	115	64	34	41	42	69	96	38	63	41	34	62	63	42	35	47	38	32	144	60
AAAAAGCC	-1.35554	0.0444556	-2.30811	0.197147	-1.08051	0.147867	-1.28336	0.267844	0	8	9	10	9	8	10	30	17	26	23	25	4	14	0	4	6	1	24	13	8	6	9	8
AAAAAGCG	1.59588	6.46e-05	-0.336814	0.116813	0.330781	0.44982	-0.565761	0.113441	18	65	89	34	94	88	23	18	26	37	16	21	37	28	23	43	39	51	41	22	22	47	25	45
AAAAAGCT	1.10171	0.00328405	-0.615076	0.092401	0.494985	0.235974	-0.171918	0.131496	60	36	122	90	67	55	29	31	16	80	59	29	35	35	15	31	36	41	18	30	15	31	25	34
AAAAAGGA	-2.02985	6.15e-06	-2.86174	0.157587	-2.06347	9.21e-06	-2.20746	0.154509	5	16	14	4	13	18	35	44	40	89	74	56	15	14	8	17	8	7	97	56	53	47	25	64
AAAAAGGC	-4.09836	2.37e-08	-4.08819	0.325849	-2.99906	9.6e-05	-2.56996	0.315621	1	3	5	1	3	3	35	38	43	52	57	79	2	2	1	6	1	2	18	23	11	19	27	30
AAAAAGGG	-2.92746	9.17e-06	-3.49811	0.177507	-2.74668	3.9e-05	-1.84254	0.15896	6	6	18	9	4	7	56	62	47	100	65	88	7	8	3	18	19	23	96	306	46	42	49	48
AAAAAGGT	-3.22857	3.37e-08	-4.25394	0.289439	-3.50544	6.69e-09	-3.50077	0.234191	7	2	15	7	5	7	48	90	32	141	79	84	8	12	2	8	7	7	301	89	44	74	47	36
AAAAAGTA	-0.254844	0.599725	-1.67793	0.116182	-0.143288	0.785197	-0.883523	0.113312	39	24	46	20	22	23	34	33	20	50	44	68	98	28	16	23	29	17	31	60	48	32	49	40
AAAAAGTC	-3.37149	6.7e-08	-3.46	0.21602	-1.7098	0.00570105	-1.27606	0.188997	4	6	7	6	0	8	28	85	27	88	117	47	0	2	1	18	22	9	42	47	15	30	28	24
AAAAAGTG	-0.0915376	0.841561	-1.35434	0.0875857	-0.553566	0.218754	-1.18337	0.0898807	51	106	65	23	36	39	39	51	38	86	137	60	92	33	14	48	49	43	128	61	29	26	132	83
AAAAAGTT	0.104803	0.814229	-1.3309	0.0647695	0.216239	0.640128	-0.488357	0.0697737	104	128	125	53	56	75	44	90	85	148	116	117	138	183	46	79	94	88	81	165	151	68	55	71
AAAAATAA	0.467955	0.294051	-1.03123	0.074266	-0.677221	0.141387	-1.09707	0.0928775	51	86	99	39	100	90	34	48	40	104	115	77	87	52	15	35	40	47	72	61	130	67	55	88
AAAAATAC	-1.20697	0.0247458	-2.27979	0.156165	-0.115452	0.853297	-0.695762	0.133827	18	9	16	11	18	22	23	30	31	100	45	53	13	18	13	9	62	31	30	40	15	40	26	23
AAAAATAG	-1.43397	0.00257204	-3.25569	0.171513	-0.766637	0.130005	-1.10503	0.146043	9	19	30	17	20	20	51	58	54	61	56	57	9	37	8	16	19	28	56	36	33	29	36	30
AAAAATAT	1.28889	2.88e-05	-0.533648	0.0611636	0.18191	0.602596	-0.544508	0.0788968	109	286	293	79	199	149	49	125	71	97	71	84	83	96	37	94	95	97	83	79	47	125	84	75
AAAAATCA	2.08436	1.63e-08	-0.00995942	0.084074	1.03248	0.00636306	-0.0133717	0.0942803	86	235	231	89	87	96	30	20	37	43	41	37	110	91	31	43	75	71	40	68	24	25	32	44
AAAAATCC	1.21669	0.000804571	-0.549295	0.120657	1.19374	0.00338005	0.152586	0.1835	46	33	69	36	29	40	14	21	23	14	24	27	16	27	19	16	30	28	14	5	16	16	3	14
AAAAATCG	1.87238	1.11e-09	-0.0337453	0.0542037	1.04278	0.000932142	0.0374501	0.0677711	232	429	443	173	202	185	52	90	78	99	114	71	115	185	72	147	200	175	137	125	43	81	46	67
AAAAATCT	2.08815	5.54e-12	0.127134	0.0548901	1.23567	8.38e-05	0.245629	0.0751452	229	255	422	257	360	255	66	73	76	86	68	106	135	100	47	163	187	194	51	60	49	45	58	122
AAAAATGA	0.524569	0.128247	-0.912516	0.0644516	0.795445	0.0269052	-0.13941	0.0839266	80	135	217	103	85	81	99	152	30	63	87	82	95	158	44	36	66	82	78	63	34	48	51	42
AAAAATGC	-0.678271	0.208996	-1.66418	0.090883	-0.340319	0.56719	-0.8678	0.106455	13	97	85	36	19	14	55	51	52	84	98	106	28	66	11	25	28	44	67	77	33	45	35	27
AAAAATGG	-2.16587	1.18e-05	-2.81024	0.118956	-1.00519	0.0453365	-0.922883	0.113018	33	22	35	12	6	9	66	79	60	170	152	100	11	13	10	80	69	54	105	269	44	48	23	52
AAAAATGT	0.679123	0.0540582	-0.892956	0.0639351	0.805232	0.0281316	-0.0506475	0.0788385	81	97	137	60	91	189	41	79	47	105	144	93	120	106	37	78	96	135	89	76	44	54	36	70
AAAAATTA	1.30822	5.95e-05	-0.461589	0.0673599	1.2555	0.000220083	0.230304	0.0807271	63	152	260	125	116	102	19	43	48	80	90	106	143	145	35	89	129	129	65	40	46	40	53	62
AAAAATTC	1.02714	0.0124355	-0.579561	0.0906049	0.417469	0.36065	-0.42013	0.116288	12	50	74	32	158	62	17	26	24	31	52	90	30	35	23	35	30	50	39	30	21	45	27	12
AAAAATTG	-0.773164	0.0909825	-1.86266	0.0928533	-1.42841	0.00310466	-1.66779	0.129553	11	79	56	10	47	29	39	48	45	67	144	119	21	31	11	12	18	11	38	73	49	60	56	38
AAAAATTT	2.16507	5.89e-15	0.148705	0.0742178	1.31397	8.46e-06	0.323551	0.0950544	126	281	354	133	159	100	35	32	22	62	94	49	78	130	38	59	98	87	68	42	18	32	30	35
AAAACAAA	0.0701261	0.909738	-1.14799	0.132787	-1.43555	0.0175985	-1.43069	0.17267	9	11	74	65	3	11	23	25	16	48	44	23	12	29	5	4	5	7	107	27	20	14	16	17
AAAACAAC	-1.32415	0.0497973	-2.1626	0.148103	-2.46362	0.000912376	-1.98666	0.23818	8	22	20	14	6	7	27	28	20	53	60	34	1	0	5	8	9	1	24	12	32	39	18	30
AAAACAAG	-0.414631	0.366727	-1.78187	0.0966186	0.202698	0.691105	-0.58338	0.105029	73	46	47	31	17	19	23	65	37	95	47	137	31	33	25	58	57	24	42	46	30	50	26	35
AAAACAAT	0.672917	0.189248	-0.87103	0.0764478	-0.558603	0.316007	-1.08424	0.12829	22	40	156	113	126	42	43	60	48	58	78	59	11	59	13	17	22	25	51	39	34	44	28	48
AAAACACA	1.07298	0.000237125	-0.661345	0.0666065	0.746083	0.0159967	-0.182559	0.0867054	123	149	222	110	80	74	37	48	56	115	60	103	77	51	36	65	115	106	34	52	42	38	27	107
AAAACACC	0.735554	0.176311	-1.16186	0.142205	0.061983	0.924667	-0.601858	0.156396	73	32	17	4	20	43	2	23	9	13	94	28	9	18	18	25	10	9	8	11	26	20	14	22
AAAACACG	0.0198268	0.966245	-1.39807	0.0943353	0.421271	0.378281	-0.507761	0.137258	34	43	64	23	41	47	19	76	46	43	45	51	24	31	9	45	25	22	25	48	6	13	15	28
AAAACACT	2.08184	3.11e-07	0.145892	0.0791202	1.44848	0.000512196	0.321595	0.0828042	56	97	288	206	168	118	33	52	29	61	36	31	74	228	55	74	123	113	20	90	37	32	38	54
AAAACAGA	-1.6582	0.00122839	-2.34584	0.154371	-1.66518	0.00157708	-1.86205	0.13998	12	29	14	0	6	13	23	43	25	64	82	43	10	12	2	21	21	18	73	45	39	42	40	52
AAAACAGC	-1.20846	0.0621246	-1.98898	0.129403	-2.59148	0.000255365	-2.18604	0.191839	2	10	19	14	52	11	29	77	33	68	41	50	5	7	1	1	5	16	62	50	31	25	34	26
AAAACAGG	-1.41517	0.0273321	-2.41616	0.15243	-0.448176	0.520184	-1.03353	0.138765	8	15	21	7	10	11	11	34	27	55	44	56	12	14	9	52	26	7	52	36	18	31	28	26
AAAACAGT	-1.49582	0.00850791	-1.98978	0.149939	-2.01573	0.00113766	-2.18565	0.199241	4	5	37	31	4	11	45	22	24	65	61	70	8	10	5	3	7	7	47	49	23	16	25	29
AAAACATA	-0.313952	0.526609	-1.49946	0.106659	-0.276687	0.593918	-0.715113	0.0999241	15	27	59	25	32	19	18	20	31	83	68	38	45	76	34	26	34	32	37	58	28	166	33	26
AAAACATC	-1.57698	0.0240344	-2.24066	0.131255	-1.23011	0.0950662	-1.33606	0.15315	8	25	51	14	2	4	30	48	39	78	47	65	30	11	3	7	21	8	36	39	39	31	18	41
AAAACATG	0.54703	0.215376	-0.951999	0.0658968	1.05771	0.0181664	0.0400474	0.0739197	110	99	106	54	130	82	63	100	44	89	89	96	88	134	43	149	160	155	80	114	39	35	58	65
AAAACATT	-1.49048	0.00383505	-2.50069	0.1008	-1.80631	0.000706311	-1.79941	0.107816	18	17	41	32	18	25	35	71	77	132	96	91	12	21	15	18	30	53	184	150	44	56	109	56
AAAACCAA	-1.28685	0.00322269	-2.2581	0.173074	-0.848756	0.0498726	-1.32676	0.125173	8	14	12	3	23	7	12	30	22	49	42	48	17	17	10	24	28	27	32	48	43	40	38	43
AAAACCAC	-2.48397	0.00117563	-1.92669	0.516837	-2.47677	0.00229705	-2.90999	0.471588	1	2	7	2	0	8	13	26	5	24	42	20	1	5	1	3	5	1	7	36	12	11	19	13
AAAACCAG	-0.763011	0.100803	-2.23587	0.134695	-1.56356	0.00242167	-2.24497	0.226143	7	14	46	23	17	18	24	46	23	35	59	47	10	4	8	8	7	6	35	33	18	37	7	24
AAAACCAT	-0.196052	0.603704	-2.87337	0.221172	-0.650409	0.0944228	-1.70743	0.23727	30	42	72	27	29	27	32	26	94	36	35	33	23	20	7	29	25	25	38	48	23	46	44	25
AAAACCCA	1.48685	0.000787199	-0.381873	0.117745	0.55987	0.248946	-0.252938	0.161041	22	82	82	39	61	25	12	22	15	20	24	32	42	29	13	25	21	17	9	12	10	58	7	17
AAAACCCC	1.45231	0.0400194	-0.356295	0.252318	1.31202	0.0829728	0.307532	0.341498	4	20	22	8	7	14	2	4	4	5	9	7	18	11	6	6	4	7	4	6	6	5	2	1
AAAACCCG	1.46164	0.00251041	-0.480879	0.160115	1.48431	0.0051736	0.242694	0.226686	22	26	51	30	16	26	12	17	1	20	11	10	15	9	5	38	32	8	8	9	4	10	4	8
AAAACCCT	2.47839	1.46e-12	0.324075	0.100809	1.36906	0.000149357	0.201933	0.11746	97	133	173	84	87	92	24	22	16	17	21	33	59	46	13	58	74	87	30	5	10	31	21	46
AAAACCGA	0.175019	0.700579	-1.19449	0.0883395	-0.486756	0.291278	-1.00642	0.0985275	13	127	105	32	28	28	22	56	46	46	61	79	42	52	25	31	28	27	112	59	45	28	36	64
AAAACCGC	-2.76427	0.00093701	-2.19382	0.429271	-2.02195	0.0208491	-2.00554	0.325784	0	2	3	0	1	8	12	12	15	21	41	10	6	3	1	1	2	1	24	17	7	9	5	5
AAAACCGG	-0.535419	0.319921	-1.61644	0.110525	0.791194	0.152933	0.0570122	0.122734	24	51	59	16	18	21	76	43	28	68	33	22	31	10	4	11	130	100	22	28	22	26	29	39
AAAACCGT	0.594666	0.145988	-0.9566	0.0636284	0.49097	0.255287	-0.391908	0.0722628	93	160	162	64	99	80	62	75	50	78	141	99	166	125	54	81	85	63	88	102	67	65	57	92
AAAACCTA	0.896256	0.0681761	-0.792379	0.121347	-0.244883	0.644849	-0.854605	0.0938948	14	45	69	36	26	33	9	14	14	35	28	41	28	42	41	41	63	68	78	27	26	119	101	34
AAAACCTC	-2.25066	0.00090234	-3.48196	0.600378	-0.84252	0.195333	-1.18245	0.217773	2	0	6	3	3	3	6	8	12	21	31	19	5	6	8	6	8	7	13	11	4	9	33	14
AAAACCTG	0.788362	0.0370944	-0.823327	0.0899738	0.971492	0.0158218	-0.000428644	0.114745	54	60	110	74	40	50	11	58	30	38	53	78	39	38	23	41	57	63	34	19	18	20	25	34
AAAACCTT	1.30258	0.000128519	-0.374053	0.0710973	1.08587	0.00265364	0.151168	0.100478	92	147	232	133	59	104	55	45	46	46	82	63	30	78	39	66	91	105	55	35	34	31	22	41
AAAACGAA	-1.08232	0.021702	-2.06827	0.124983	-0.734565	0.153791	-1.19434	0.15591	5	45	25	5	22	15	28	60	38	46	48	49	20	23	7	11	12	6	19	48	15	27	13	30
AAAACGAC	-2.43907	0.000628899	-2.77199	0.175834	-0.823358	0.265491	-1.22807	0.120272	2	19	14	11	2	2	44	47	51	32	52	43	5	3	12	68	38	10	34	22	26	103	40	49
AAAACGAG	0.527432	0.235459	-0.943276	0.0853904	-0.392073	0.413765	-1.056	0.105957	34	66	64	36	71	80	27	28	49	53	80	55	40	29	19	38	45	33	44	37	36	34	72	77
AAAACGAT	-1.59063	0.00111371	-2.51398	0.161839	-0.849127	0.094515	-1.06529	0.14525	8	18	31	11	7	9	33	45	21	50	70	60	34	14	2	26	16	11	27	24	29	44	32	46
AAAACGCA	1.40075	0.000264416	-0.390136	0.0822643	1.25992	0.00193771	0.127109	0.108835	62	142	167	85	77	64	11	34	27	48	70	83	35	75	38	54	74	76	28	22	14	29	12	66
AAAACGCC	1.35668	0.000501501	-0.439853	0.0946448	0.235255	0.610529	-0.58986	0.130251	57	36	157	128	30	45	36	31	18	33	30	46	21	28	13	23	36	21	38	23	11	25	23	18
AAAACGCG	1.91033	4.09e-06	-0.028591	0.0910567	0.760434	0.0845136	-0.207457	0.112408	53	107	201	108	100	73	30	27	19	59	23	30	37	46	31	47	50	34	34	27	17	29	40	20
AAAACGCT	1.45713	0.000191569	-0.379074	0.0755445	0.472763	0.265063	-0.358162	0.0909588	71	142	246	163	61	68	17	60	14	55	124	59	51	60	36	64	73	60	47	38	42	55	55	41
AAAACGGA	-0.749186	0.100835	-1.94813	0.113694	0.104281	0.841785	-0.504094	0.113487	25	13	33	23	25	20	46	20	28	37	82	68	88	27	10	34	30	19	38	38	32	49	30	28
AAAACGGC	-2.9833	0.000216194	-3.53212	0.263216	-2.44363	0.00392584	-2.15194	0.266417	7	4	7	2	1	3	37	31	28	44	39	30	1	1	1	3	6	10	9	23	25	31	20	16
AAAACGGG	-2.35005	2.83e-06	-2.7637	0.164132	-1.78347	0.000428458	-1.92893	0.150796	5	2	6	4	21	15	52	47	26	65	72	78	10	11	5	17	19	15	67	43	34	31	43	81
AAAACGGT	-1.83496	0.00265477	-2.3822	0.125962	0.0505085	0.943823	-0.538234	0.106255	12	21	10	0	37	12	39	51	47	94	116	71	29	11	6	17	101	104	26	55	35	40	56	48
AAAACGTA	-0.308573	0.487779	-1.6083	0.0828209	0.772499	0.0793553	-0.152808	0.0795467	23	50	78	32	60	42	16	56	46	77	106	131	73	79	33	169	129	69	60	53	54	45	72	71
AAAACGTC	-2.43195	0.000425461	-2.30853	0.156042	-1.56397	0.028667	-1.71728	0.1592	1	21	28	10	0	2	57	48	39	61	56	50	13	8	2	10	17	15	55	39	26	30	37	21
AAAACGTG	0.368386	0.301125	-1.11849	0.0639689	-0.631476	0.0837331	-1.17809	0.0758321	109	149	137	61	97	66	63	65	51	78	149	179	87	82	34	51	54	66	161	81	52	77	65	246
AAAACGTT	-2.12051	2.1e-06	-2.72586	0.10858	-0.939438	0.0431787	-1.43931	0.106936	6	20	64	35	20	9	36	147	43	125	306	114	24	37	10	23	42	23	94	64	37	43	61	41
AAAACTAA	-1.24785	0.0198453	-2.35575	0.152779	-0.95414	0.0841518	-1.34534	0.128181	9	16	26	7	9	18	16	23	46	49	44	46	22	20	10	23	18	13	61	41	26	34	34	43
AAAACTAC	-3.33407	1.13e-07	-3.42852	0.185244	-3.40537	5.94e-07	-3.22766	0.236532	12	10	5	1	9	1	59	56	56	108	124	72	0	2	3	13	3	4	45	80	47	38	55	41
AAAACTAG	-0.137384	0.802808	-1.40773	0.0856755	0.000584784	0.999186	-0.619405	0.0852192	31	28	78	45	81	34	48	84	37	92	39	77	35	67	32	29	132	117	68	58	27	188	60	45
AAAACTAT	-0.890795	0.0952725	-2.04015	0.109061	-0.793577	0.156783	-1.30761	0.112908	38	33	43	21	14	12	51	57	24	79	77	63	55	27	12	11	15	32	69	66	27	39	52	49
AAAACTCA	1.53694	2.19e-06	-0.278148	0.0578762	1.02555	0.00264017	0.0203408	0.0822722	155	184	277	139	222	173	51	65	43	82	109	130	61	102	43	122	126	95	66	41	32	46	61	56
AAAACTCC	0.240279	0.721423	-1.13797	0.133559	0.428262	0.55285	-0.319239	0.168678	22	20	69	45	13	3	10	39	11	34	21	51	17	23	5	19	16	19	20	5	13	14	11	18
AAAACTCG	1.65944	5.13e-06	-0.161362	0.106648	1.07201	0.0068285	0.0542304	0.143558	48	51	84	54	67	69	23	19	15	31	19	31	21	23	10	30	34	59	13	22	10	15	10	23
AAAACTCT	0.444097	0.276708	-1.08024	0.0806939	0.840467	0.0414419	-0.166896	0.0904309	36	65	94	42	43	126	38	103	22	82	58	44	27	50	33	52	216	165	32	155	30	41	43	25
AAAACTGA	-3.6701	5.44e-08	-4.19438	0.342712	-1.62328	0.00578998	-1.69771	0.17468	3	1	5	2	3	1	24	18	33	30	72	42	13	8	3	6	4	26	23	72	13	45	27	25
AAAACTGC	-3.80958	5.06e-05	-3.34437	0.403783	-3.6263	0.00140023	-3.14733	0.737821	0	2	4	0	1	3	19	21	7	60	16	35	0	1	0	3	0	0	13	17	4	10	4	11
AAAACTGG	-0.765096	0.167477	-1.72986	0.107666	0.0183634	0.977552	-0.618393	0.131028	10	17	48	22	38	27	55	43	37	71	43	49	12	22	10	44	30	33	40	17	29	27	24	28
AAAACTGT	-2.06508	8.51e-05	-2.68752	0.127433	-1.47083	0.00544675	-1.68906	0.112256	9	9	30	8	15	11	29	64	57	84	77	69	24	31	15	22	19	16	182	55	55	46	57	26
AAAACTTA	-0.088132	0.853527	-1.35913	0.126618	-0.386613	0.420484	-0.916275	0.123498	16	64	46	12	18	12	18	24	20	67	45	29	17	16	24	25	20	32	40	50	23	31	28	40
AAAACTTC	-3.36216	4.95e-06	-3.37832	0.302641	-3.20574	0.000107202	-2.91711	0.610206	1	6	5	3	1	1	14	25	14	76	36	44	1	0	1	3	4	1	17	27	12	20	8	22
AAAACTTG	-0.338103	0.495725	-1.68917	0.0869922	-0.19797	0.716522	-0.743992	0.101209	61	30	38	45	43	26	41	42	37	92	109	86	62	56	17	21	24	46	76	51	51	43	32	39
AAAACTTT	-3.80298	1.56e-10	-4.64427	0.272397	-2.66337	5.44e-06	-2.32216	0.188256	4	6	7	5	5	3	56	56	43	98	155	98	5	7	1	12	13	11	55	55	72	36	46	66
AAAAGAAA	-1.65756	0.0036715	-2.2408	0.183006	-1.18519	0.0454362	-1.57904	0.187024	4	12	15	12	1	8	14	26	15	29	52	60	13	5	4	11	11	13	30	23	17	29	25	21
AAAAGAAC	-2.26591	0.00260816	-2.97226	0.1618	-2.92995	0.000182813	-1.76727	0.199866	3	9	22	13	1	9	27	53	43	92	28	47	4	1	3	5	17	20	318	46	20	27	16	29
AAAAGAAG	-1.6737	0.00392896	-2.88277	0.162741	-1.15702	0.0524849	-1.37827	0.137642	10	20	28	17	3	12	48	50	39	63	58	49	23	62	12	13	11	7	38	42	22	163	21	40
AAAAGAAT	-1.34225	0.00759893	-2.25312	0.110834	-0.904537	0.0903377	-1.36369	0.130807	12	39	71	27	4	13	35	71	47	109	92	93	26	22	11	30	15	18	31	49	25	99	21	37
AAAAGACA	1.98384	2.95e-06	-0.0576768	0.112328	1.05179	0.0163149	-0.0473963	0.122182	95	41	81	34	66	79	11	27	17	16	21	30	36	26	23	42	72	59	42	24	8	26	14	30
AAAAGACC	1.4378	0.00886021	-0.351208	0.0917538	0.619585	0.298896	-0.224845	0.112981	48	101	128	54	61	65	19	21	18	37	63	41	45	38	21	53	50	32	31	21	41	20	18	43
AAAAGACG	1.38907	7.51e-05	-0.378454	0.0635157	1.37873	0.000188292	0.249765	0.0842169	102	175	271	161	136	84	49	73	47	76	87	63	84	167	50	85	111	127	47	52	22	69	34	46
AAAAGACT	1.89938	1.11e-11	-0.0498803	0.0671626	0.969402	0.000787506	-0.0238322	0.0828221	107	165	266	150	185	172	14	53	46	55	106	63	56	54	42	128	115	135	40	37	26	53	49	99
AAAAGAGA	-2.98223	2.95e-07	-3.49184	0.192857	-3.2767	3.79e-08	-3.11199	0.181087	5	13	8	3	7	5	57	49	29	82	103	58	8	8	3	18	4	7	61	65	55	95	90	162
AAAAGAGC	-3.49406	0.000132847	-3.40259	0.204199	-2.0204	0.0302835	-2.10214	0.178897	9	11	7	2	0	2	22	142	37	52	96	57	4	7	15	7	7	5	32	25	46	35	21	83
AAAAGAGG	-3.20703	8.15e-09	-3.7136	0.21207	-3.12319	8.67e-08	-2.94211	0.20195	3	3	13	6	6	13	49	66	34	83	133	124	10	11	5	4	5	3	63	138	65	41	28	53
AAAAGAGT	-1.88384	0.00334734	-2.14738	0.128301	-1.44445	0.0315449	-1.6289	0.132858	7	54	53	6	7	4	56	38	36	59	68	248	17	13	2	33	27	12	54	44	49	36	75	41
AAAAGATA	-1.16931	0.00575063	-2.25078	0.108194	-0.635639	0.148929	-1.14263	0.0970529	12	25	44	20	26	22	28	53	38	88	118	74	20	27	22	45	68	33	80	76	60	59	57	44
AAAAGATC	0.725988	0.0540781	-0.895433	0.0675619	0.426687	0.30128	-0.417616	0.0917843	94	75	118	80	94	113	52	71	62	87	64	70	57	77	25	64	47	46	45	77	26	38	32	52
AAAAGATG	-1.18269	0.0131933	-2.1667	0.0944742	-0.799898	0.109758	-1.23412	0.0949807	17	25	54	18	53	25	32	108	53	119	94	110	40	36	13	73	26	30	131	78	61	78	39	50
AAAAGATT	1.08333	0.00677038	-0.656509	0.0684841	0.0672639	0.889985	-0.634617	0.0955621	115	266	268	99	43	54	77	42	44	90	105	64	58	76	26	33	31	29	42	78	29	53	34	44
AAAAGCAA	1.48494	5.86e-06	-0.285957	0.0921972	1.07536	0.00195774	0.32825	0.118618	68	70	152	97	90	61	62	20	24	32	34	30	60	45	25	54	67	59	34	24	26	28	27	25
AAAAGCAC	1.24843	0.000958405	-0.499494	0.0761162	0.148608	0.737578	-0.593241	0.103112	47	107	205	135	53	71	30	32	54	64	43	56	33	39	22	58	38	50	37	60	22	42	44	42
AAAAGCAG	0.127552	0.724798	-1.32123	0.0743758	0.219182	0.570048	-0.434395	0.0952005	44	139	138	53	44	59	42	76	72	99	87	103	44	34	34	72	66	57	47	38	33	96	37	51
AAAAGCAT	1.98109	1.74e-11	0.0355054	0.0610508	1.43204	2.76e-06	0.549734	0.0808119	236	328	497	211	191	177	69	75	47	70	69	130	124	140	79	120	261	264	53	68	78	85	46	66
AAAAGCCA	1.7713	8.28e-05	-0.430086	0.107281	0.892919	0.0668067	-0.0921977	0.148951	102	50	79	40	88	48	5	47	11	36	42	13	30	19	15	28	35	44	17	14	9	27	19	17
AAAAGCCC	1.16968	0.0342662	-0.786377	0.223834	1.06874	0.0628972	0.00498138	0.227383	9	35	24	9	6	5	5	6	7	6	4	14	9	33	4	4	16	16	7	4	4	6	12	9
AAAAGCCG	1.65722	6.01e-06	-0.279349	0.0917068	1.12216	0.00429844	0.158826	0.129956	70	88	145	76	68	53	15	27	35	49	26	25	33	58	24	37	35	40	19	21	12	18	24	25
AAAAGCCT	1.75835	4e-08	-0.198662	0.0687637	1.26699	0.000171988	0.252647	0.0945465	102	164	273	103	146	229	19	30	35	132	60	99	54	83	32	103	118	112	23	27	41	32	45	56
AAAAGCGA	1.82091	5.19e-08	-0.0921262	0.080208	1.1166	0.00169459	0.250177	0.116382	75	77	264	163	90	72	17	32	34	58	61	36	36	36	32	52	80	63	26	19	17	24	36	33
AAAAGCGC	1.34584	5.73e-05	-0.402296	0.0930499	1.71095	4.1e-06	0.558803	0.13183	39	127	156	56	63	37	23	23	44	48	24	32	46	46	15	48	77	67	18	17	8	14	20	23
AAAAGCGG	0.16622	0.611293	-1.18091	0.0586141	0.763915	0.0185964	-0.130508	0.0770889	86	100	151	91	94	86	89	121	83	110	67	135	43	72	67	83	151	137	69	58	50	67	35	95
AAAAGCGT	1.37083	3.96e-06	-0.32059	0.078149	1.21707	0.000102995	0.208355	0.0975787	59	66	176	124	117	139	37	70	22	66	50	65	76	48	49	123	115	55	54	30	34	32	36	45
AAAAGCTA	1.69345	2.1e-07	-0.166319	0.0891757	1.14505	0.000786032	0.115734	0.108957	46	86	186	97	90	76	14	39	22	47	37	47	52	52	17	62	77	88	38	25	24	23	27	35
AAAAGCTC	1.45307	0.000522984	-0.279703	0.0756975	1.09346	0.0130427	0.157086	0.0983338	37	112	251	203	71	86	51	43	45	52	47	50	45	61	49	80	99	74	12	57	35	47	39	24
AAAAGCTG	1.04854	0.00038228	-0.648359	0.0854082	0.339459	0.325232	-0.345322	0.132095	77	66	93	55	105	69	20	76	27	47	43	60	27	24	10	38	43	38	27	29	26	22	20	33
AAAAGCTT	1.86713	5.46e-11	-0.00556584	0.0485824	1.37985	3.36e-06	0.258973	0.0659102	283	307	541	304	251	330	98	106	71	98	112	137	178	131	78	191	282	243	87	86	56	89	54	100
AAAAGGAA	-1.07444	0.0340653	-2.08521	0.125547	-1.6507	0.00160477	-1.82265	0.132864	10	15	21	10	30	24	35	36	26	59	63	64	17	11	8	22	27	13	46	106	47	73	33	42
AAAAGGAC	-1.04709	0.128584	-1.94174	0.0982547	0.166521	0.832937	-0.476554	0.107937	15	65	47	16	20	20	58	48	50	82	98	75	6	33	6	7	121	116	38	49	36	38	35	63
AAAAGGAG	-0.797552	0.109309	-2.11466	0.105763	-0.477693	0.370186	-1.03736	0.114552	16	57	68	29	21	20	29	69	53	86	100	67	24	14	67	37	12	26	68	82	55	46	56	39
AAAAGGAT	-0.418687	0.331818	-1.61946	0.0746244	-0.756093	0.0864111	-1.22554	0.0858004	91	87	40	20	61	67	74	80	73	118	85	190	36	59	26	77	50	44	92	78	87	74	138	78
AAAAGGCA	1.27452	0.000780418	-0.542512	0.0814894	0.863005	0.0294268	-0.10294	0.0880352	55	79	169	140	77	66	23	28	20	37	114	78	54	97	43	65	87	86	48	51	29	57	42	42
AAAAGGCC	-2.56655	0.000424194	-1.79878	0.282873	-1.09052	0.148811	-1.17285	0.215794	1	1	4	0	18	4	24	72	13	35	14	39	4	9	1	24	5	4	20	9	19	20	9	35
AAAAGGCG	1.08046	0.000315034	-0.625413	0.0753025	0.0561422	0.875767	-0.720527	0.0906629	68	57	200	116	78	93	38	45	34	99	66	52	79	66	42	35	47	35	48	78	37	68	69	40
AAAAGGCT	-0.287008	0.481174	-1.55093	0.0735176	-0.852089	0.0406885	-1.24368	0.0987765	38	77	164	96	41	36	122	117	46	63	98	113	32	27	18	44	41	37	54	43	97	66	59	74
AAAAGGGA	-0.742626	0.213613	-1.74475	0.130473	-1.50247	0.0131219	-1.79753	0.127418	7	12	59	42	13	12	36	49	37	39	41	45	9	23	10	10	39	20	51	86	28	47	78	57
AAAAGGGC	-3.12858	2.04e-07	-3.32861	0.161247	-2.69966	1.6e-05	-2.42532	0.179131	4	15	9	3	10	11	39	66	147	90	73	72	4	7	3	8	20	9	46	113	58	51	44	47
AAAAGGGG	-2.71315	6.33e-08	-3.27121	0.164959	-2.88593	2.78e-08	-2.76343	0.177342	5	14	27	11	6	4	34	108	75	86	60	91	3	5	3	14	14	26	98	73	40	127	96	90
AAAAGGGT	-3.441	2.59e-09	-3.6188	0.162646	-2.96477	8.59e-07	-2.3195	0.175213	3	9	28	7	9	7	93	101	65	92	101	269	5	5	1	16	16	11	181	60	59	60	31	84
AAAAGGTA	-0.163897	0.689178	-1.60814	0.114215	0.282114	0.50284	-0.434826	0.109772	22	22	67	34	15	20	23	19	30	40	45	70	32	33	14	36	69	42	38	38	30	30	38	28
AAAAGGTC	-2.8235	3.21e-07	-3.39196	0.16278	-3.11701	9.63e-07	-2.70258	0.262208	6	14	7	3	13	9	32	85	75	49	118	74	0	2	1	5	9	6	46	36	42	27	31	34
AAAAGGTG	-0.553266	0.245656	-1.68973	0.061547	-0.473023	0.351107	-0.981575	0.0773696	47	98	194	101	46	56	71	121	74	146	264	240	117	87	23	51	33	64	105	115	68	80	132	77
AAAAGGTT	-0.135182	0.766017	-1.38305	0.0750555	-0.950311	0.0350396	-1.37399	0.106686	29	119	142	44	48	37	68	100	53	64	71	116	33	18	6	43	41	28	58	73	41	70	56	59
AAAAGTAA	0.312643	0.49997	-1.30688	0.116465	0.234437	0.63259	-0.530107	0.1069	18	42	55	33	34	20	15	16	37	29	20	66	104	62	12	24	31	25	49	52	32	50	23	40
AAAAGTAC	-2.81975	1.26e-06	-3.23691	0.107988	-1.60137	0.0066267	-1.764	0.0939331	10	42	27	10	13	11	84	157	82	185	182	224	45	30	11	19	27	48	213	99	66	108	48	90
AAAAGTAG	-2.70118	3.39e-07	-3.38136	0.211805	-1.02359	0.0538158	-1.44978	0.154485	4	8	18	10	4	8	36	58	38	71	113	69	12	8	12	11	15	28	29	48	38	31	30	22
AAAAGTAT	-1.10063	0.00433575	-2.20476	0.0802921	-0.47769	0.244588	-0.966313	0.0802342	40	44	81	44	31	26	101	64	72	160	136	109	36	99	24	51	73	71	99	116	127	64	60	67
AAAAGTCA	1.9515	1.38e-10	-0.0389068	0.0653482	1.29447	4e-05	0.205604	0.0816859	115	295	315	115	149	233	45	29	35	79	96	85	116	130	69	94	119	134	74	99	53	30	17	40
AAAAGTCC	1.09816	0.0518745	-0.602713	0.0839086	0.931773	0.121144	0.0637179	0.113801	20	208	171	44	59	65	48	33	35	36	64	50	81	56	11	23	72	33	37	16	29	20	25	28
AAAAGTCG	1.47225	9.42e-06	-0.302464	0.0617339	1.50565	1.73e-05	0.272504	0.082786	81	158	283	174	174	146	45	73	40	97	108	62	92	53	42	97	243	219	68	67	26	45	47	33
AAAAGTCT	1.70234	1.2e-11	-0.167368	0.0566607	0.909464	0.000484355	-0.0164058	0.0726071	249	230	379	250	140	133	49	87	64	93	111	89	145	125	52	111	116	137	98	102	52	61	47	55
AAAAGTGA	0.761719	0.0374774	-0.824276	0.0577929	0.525951	0.173221	-0.361515	0.0641985	78	249	246	125	128	70	40	107	63	128	108	165	138	134	62	80	191	207	125	167	70	95	101	67
AAAAGTGC	-3.16616	2.02e-10	-3.44535	0.0991314	-2.27249	5.65e-06	-2.24869	0.0814876	10	12	34	14	27	28	149	225	140	234	301	250	41	53	43	29	45	18	264	339	122	169	107	392
AAAAGTGG	-1.49347	0.000591438	-2.285	0.105007	-1.33786	0.00352117	-1.76569	0.128322	4	44	50	10	28	22	44	55	61	111	106	115	12	20	17	21	23	14	38	74	48	38	56	61
AAAAGTGT	-1.11477	0.0140325	-2.12946	0.0940292	-1.10448	0.0198125	-1.38718	0.106874	11	45	33	19	53	29	24	62	80	118	137	81	31	25	9	24	36	40	111	83	61	48	38	54
AAAAGTTA	1.98478	2.1e-13	0.0411174	0.0669948	0.966411	0.000508396	-0.0120354	0.078698	132	246	266	155	168	119	28	50	31	82	71	65	103	91	60	105	106	95	57	68	30	61	58	56
AAAAGTTC	-1.84305	0.00333862	-2.69981	0.183633	-1.87756	0.00519001	-1.81446	0.213499	7	14	19	12	2	5	30	30	24	40	26	86	1	7	8	8	2	8	32	35	18	18	26	25
AAAAGTTG	-1.26715	0.00601537	-2.27687	0.101549	-1.28421	0.00812292	-1.57639	0.126327	30	46	46	19	15	16	45	63	57	125	112	80	11	11	10	40	35	15	58	92	41	47	47	53
AAAAGTTT	1.2404	9.39e-06	-0.477959	0.0495253	0.62654	0.0319583	-0.224813	0.0640809	253	312	387	202	118	163	86	92	84	150	136	151	105	165	80	163	194	150	99	106	137	100	60	115
AAAATAAA	-0.729617	0.123647	-1.81651	0.0862384	-0.720031	0.144061	-1.19211	0.090101	36	87	55	21	28	19	49	82	47	131	93	68	47	48	21	27	56	52	59	70	69	116	57	84
AAAATAAC	-2.00321	0.00160736	-2.44891	0.126403	-0.683213	0.320468	-1.12141	0.127474	1	5	13	5	51	21	52	65	34	108	129	115	41	9	14	8	26	23	56	44	28	31	24	45
AAAATAAG	0.39471	0.232271	-1.07867	0.0609482	0.84115	0.0131666	-0.0628691	0.0812465	114	140	102	43	62	204	64	140	80	119	76	123	128	92	60	54	126	108	68	53	50	97	37	55
AAAATAAT	-0.0313	0.940958	-1.40208	0.0631637	-0.313329	0.465835	-0.915676	0.0853467	99	89	81	49	156	53	73	128	79	145	119	119	45	34	34	62	57	67	77	76	45	89	54	90
AAAATACA	0.864844	0.0174331	-0.776651	0.0687968	-0.0167075	0.968965	-0.613018	0.0714402	57	90	136	80	177	72	13	57	59	119	62	109	87	104	41	84	94	116	66	59	108	189	78	75
AAAATACC	0.562029	0.182077	-0.980848	0.125555	0.756437	0.0880072	-0.0947087	0.139804	35	20	28	24	19	43	12	32	14	24	35	27	29	36	19	18	21	25	21	29	19	11	15	6
AAAATACG	0.290964	0.429619	-1.09802	0.0552493	0.859581	0.021114	-0.101034	0.0757785	109	240	191	68	85	143	147	105	71	133	143	154	141	103	50	147	98	64	54	72	65	63	62	57
AAAATACT	2.05687	1.69e-10	0.142048	0.0544912	1.24432	0.000202631	0.150964	0.0765687	187	271	460	266	306	281	43	93	46	119	75	133	84	98	60	125	153	194	79	33	35	71	53	67
AAAATAGA	-1.41318	0.00676548	-2.21412	0.0620499	-0.994649	0.0678426	-1.32972	0.0648192	36	109	138	56	49	37	118	96	159	242	356	301	80	59	26	123	106	105	161	105	118	136	306	243
AAAATAGC	-2.93562	2.3e-06	-3.26332	0.1485	-2.34955	0.000160992	-1.63709	0.125076	3	5	29	13	2	12	32	57	74	125	152	98	15	0	2	4	51	47	75	223	83	51	113	72
AAAATAGG	-0.746229	0.168592	-1.70167	0.092592	-1.30111	0.0192917	-1.66	0.110199	4	66	71	17	48	23	48	59	36	78	134	67	17	29	26	15	25	25	117	66	48	47	35	107
AAAATAGT	-1.24577	0.0256466	-2.10495	0.0763575	-1.70751	0.00299813	-1.68781	0.091396	17	40	46	25	81	49	89	99	67	200	147	152	13	61	50	34	42	19	79	85	64	512	83	57
AAAATATA	-0.817968	0.0922861	-2.13752	0.140966	-1.06123	0.036259	-1.50249	0.151126	18	18	22	13	11	16	15	27	21	61	29	63	18	17	6	11	10	18	61	37	19	33	19	24
AAAATATC	-1.56122	0.0101576	-2.37457	0.0890796	-1.25173	0.0533042	-1.50254	0.125476	81	58	36	14	6	11	66	180	83	113	161	150	16	35	4	16	7	33	66	67	32	41	39	46
AAAATATG	-1.17424	0.0259033	-2.02392	0.106774	-1.58636	0.0044396	-1.63301	0.134246	6	43	80	39	15	14	74	102	17	72	97	96	17	10	7	12	32	16	40	52	91	31	47	36
AAAATATT	-0.873552	0.0761958	-1.92302	0.0765224	-1.02554	0.0501968	-1.39396	0.113855	26	132	96	26	21	24	78	124	79	129	113	88	45	27	10	14	23	13	71	68	44	38	45	39
AAAATCAA	-0.557229	0.181988	-1.79826	0.0801849	-0.228701	0.615595	-0.835975	0.0734675	38	26	112	71	34	38	45	96	52	135	119	98	73	107	40	37	108	86	128	153	75	88	63	91
AAAATCAC	-3.67187	7.35e-08	-4.29312	0.257338	-1.32982	0.0480153	-1.26831	0.158746	5	11	7	2	7	4	43	140	59	115	66	108	3	5	10	47	24	2	52	62	30	70	19	40
AAAATCAG	-1.13271	0.00852338	-2.74918	0.153565	-0.503536	0.277709	-1.13961	0.132795	15	24	34	17	13	22	30	50	30	53	76	84	11	20	10	31	43	23	36	29	20	51	41	39
AAAATCAT	-0.744229	0.0141996	-2.19867	0.0797646	-0.397117	0.226164	-1.13948	0.0918319	55	66	83	34	67	60	73	137	80	126	162	145	38	41	43	72	51	62	104	103	48	77	71	77
AAAATCCA	1.7522	2.07e-07	-0.180412	0.0755357	1.14666	0.00139918	0.112933	0.110177	67	247	270	107	113	57	24	40	27	82	62	53	57	89	23	47	63	66	42	20	29	25	15	43
AAAATCCC	0.805939	0.162489	-0.842081	0.149056	1.46604	0.0186185	0.361737	0.230619	31	14	14	19	11	31	6	7	16	8	8	45	11	14	15	5	19	28	5	11	7	6	1	9
AAAATCCG	0.529729	0.288221	-1.05439	0.108928	0.684469	0.190484	-0.195459	0.128382	34	45	58	30	41	30	20	51	22	31	40	23	27	56	16	30	32	33	16	22	11	35	18	34
AAAATCCT	2.05464	1.78e-12	0.148097	0.0645562	1.38994	4.31e-06	0.294336	0.0794422	144	213	310	194	185	201	44	53	56	58	61	65	88	116	53	107	193	203	35	54	39	47	75	62
AAAATCGA	0.395547	0.346976	-1.05361	0.0673531	0.429192	0.333383	-0.414683	0.0821534	70	106	159	97	54	65	41	93	53	99	128	69	63	108	36	55	55	102	77	55	44	64	49	62
AAAATCGC	-3.20047	5.31e-06	-2.69639	0.262582	-0.880345	0.206634	-1.34006	0.174088	0	8	12	4	1	7	87	27	15	32	102	25	4	3	4	67	34	3	15	51	16	14	100	31
AAAATCGG	0.0136864	0.977277	-1.35655	0.0816886	-0.959691	0.0343313	-1.39401	0.0997896	113	75	51	10	44	56	35	97	50	113	71	73	17	25	27	58	34	31	79	116	71	41	77	54
AAAATCGT	-0.232115	0.517197	-1.49854	0.061474	-0.397092	0.284913	-0.928228	0.0780428	63	94	184	91	53	82	86	151	70	190	88	157	64	93	39	55	60	72	79	152	127	111	51	43
AAAATCTA	1.38611	2.85e-06	-0.394134	0.0530831	1.10614	0.000337904	0.0679588	0.0703618	149	221	295	162	225	207	52	62	56	151	158	115	149	176	80	163	133	117	135	94	56	57	54	48
AAAATCTC	-0.206549	0.6749	-1.51141	0.0782363	0.0711343	0.896985	-0.620179	0.0928695	84	54	49	26	60	43	55	61	62	94	114	67	22	47	26	23	113	104	51	85	44	78	39	48
AAAATCTG	0.783225	0.0138677	-0.785125	0.0583727	0.609095	0.0679549	-0.319076	0.0717918	79	168	280	163	99	86	52	89	62	126	101	147	98	216	60	42	151	145	73	47	62	77	66	195
AAAATCTT	1.55997	3.21e-09	-0.300549	0.0432764	1.49051	8.11e-08	0.361122	0.0630804	352	342	526	308	314	298	79	138	63	169	324	129	142	170	148	247	296	280	92	79	63	106	73	111
AAAATGAA	0.202652	0.745428	-1.23719	0.0784432	0.0340642	0.9607	-0.617992	0.10584	45	38	76	38	81	80	26	66	38	56	64	143	22	73	25	23	19	84	49	45	41	56	40	37
AAAATGAC	-2.58126	1.13e-05	-2.83639	0.138588	-2.5257	5.61e-05	-2.3062	0.165423	3	28	19	12	3	9	50	69	42	108	140	96	5	10	3	8	11	10	46	73	54	51	39	32
AAAATGAG	0.647759	0.1166	-0.910026	0.0559456	0.198421	0.673327	-0.523163	0.092416	120	251	251	100	106	116	73	126	61	133	139	159	63	70	31	35	93	102	226	74	22	30	28	30
AAAATGAT	-1.10938	0.0144578	-2.06614	0.0719332	0.146668	0.780524	-0.588088	0.0900619	64	64	72	23	82	22	106	129	97	218	139	145	33	19	36	139	75	59	59	83	63	51	52	66
AAAATGCA	0.85725	0.0025641	-0.742083	0.0562526	0.611636	0.0411633	-0.200946	0.0716254	101	133	209	135	183	118	47	78	56	155	142	122	99	154	58	84	104	135	71	65	81	125	48	71
AAAATGCC	0.602335	0.170131	-0.945371	0.109731	-0.765323	0.0903943	-1.16502	0.122656	24	46	57	38	15	38	16	13	31	48	17	38	15	24	8	20	35	42	74	24	20	88	39	24
AAAATGCG	1.35187	3e-06	-0.427462	0.0522213	-0.150566	0.645027	-0.846025	0.0641211	127	259	345	188	222	215	60	57	75	177	147	116	109	84	71	90	134	131	156	91	67	116	163	198
AAAATGCT	-0.395097	0.331425	-1.68338	0.0760346	0.297287	0.495359	-0.537863	0.0793282	37	43	55	41	116	52	70	92	55	140	60	141	85	64	68	47	78	71	105	106	48	45	49	57
AAAATGGA	-1.79732	0.00184449	-2.42199	0.102269	-1.60974	0.00682813	-1.86333	0.10226	10	20	26	17	57	16	87	70	62	165	104	128	39	73	18	13	14	17	216	94	73	69	94	79
AAAATGGC	-3.71769	2.77e-08	-3.58979	0.209282	-1.65338	0.00788046	-1.58654	0.143733	3	4	8	0	6	4	52	57	50	62	67	66	11	59	9	9	1	3	76	72	36	46	49	58
AAAATGGG	-3.33564	5.95e-08	-3.50676	0.133789	-2.16363	0.00054044	-2.0345	0.127455	10	8	26	11	4	26	121	134	94	122	354	172	22	12	3	6	38	34	153	85	85	73	45	110
AAAATGGT	-2.93097	1.95e-10	-3.26047	0.110929	-2.91037	9.18e-10	-2.74076	0.123531	7	24	27	14	6	19	77	127	107	165	193	167	14	31	7	10	17	15	113	165	43	82	281	89
AAAATGTA	-0.516276	0.23784	-1.77734	0.0890969	-0.909531	0.0388066	-1.32685	0.0848339	42	26	45	27	39	45	34	53	46	94	93	84	39	59	24	38	59	44	90	92	82	56	128	98
AAAATGTC	-3.16185	5.99e-08	-3.43835	0.16822	-1.87343	0.00143694	-1.78768	0.166092	1	7	13	7	7	9	61	59	59	86	97	68	4	29	1	5	10	10	50	50	28	40	33	32
AAAATGTG	-0.35036	0.471026	-1.56753	0.0489005	-0.874096	0.0748507	-1.27135	0.0693944	134	233	239	77	99	103	119	185	90	291	449	224	80	65	52	47	101	90	114	271	112	72	82	281
AAAATGTT	-1.11038	0.0129156	-2.04123	0.0547715	-0.86623	0.0640322	-1.22213	0.0678914	64	160	148	48	73	71	175	168	133	327	275	310	53	192	40	63	75	61	403	171	130	103	110	107
AAAATTAA	-1.9959	0.000124477	-2.6607	0.123156	-0.525426	0.336848	-1.05476	0.0929873	4	17	40	22	14	9	76	61	66	88	73	61	65	88	25	22	31	11	78	91	65	69	52	45
AAAATTAC	-2.18051	0.00149327	-2.57225	0.141013	-1.80211	0.012027	-1.90625	0.152696	17	9	8	1	27	10	46	53	47	110	93	78	7	23	7	12	15	3	75	39	19	50	40	51
AAAATTAG	-2.53843	4.66e-08	-3.3707	0.167324	-2.95057	1.02e-09	-2.61185	0.156346	4	14	21	10	10	4	45	76	37	83	84	81	6	12	2	7	14	17	48	234	43	50	36	89
AAAATTAT	-0.997833	0.0251088	-2.12666	0.0713684	-1.1901	0.0116681	-1.54979	0.10097	99	46	88	55	18	48	86	150	92	216	182	142	52	35	18	29	17	11	111	117	43	58	38	80
AAAATTCA	1.62961	1.84e-07	-0.236733	0.0750901	1.01367	0.001771	0.0228169	0.0886977	127	91	166	93	158	99	28	47	45	64	60	37	76	110	30	85	100	62	43	55	47	34	42	30
AAAATTCC	-0.0986537	0.86303	-1.30413	0.0977643	0.115958	0.854917	-0.521283	0.14017	14	46	46	21	73	26	30	30	32	98	58	45	37	15	11	19	27	15	47	17	19	13	11	27
AAAATTCG	1.35673	0.000296906	-0.47897	0.077627	-0.454419	0.267776	-1.04451	0.105315	89	94	125	71	121	63	25	32	29	54	99	32	22	41	21	35	51	39	81	18	23	25	86	93
AAAATTCT	1.53713	4.04e-07	-0.293735	0.0656688	0.945642	0.00278561	-0.0468322	0.083244	186	154	227	129	115	109	56	40	30	124	67	66	91	125	35	70	122	88	52	34	31	54	35	102
AAAATTGA	-2.01535	7.28e-05	-2.63444	0.112748	-0.974604	0.064471	-1.48368	0.119456	6	19	36	10	32	7	46	110	43	73	140	86	10	42	23	15	22	19	64	55	32	56	48	54
AAAATTGC	-3.32477	1.34e-07	-3.55758	0.128018	-2.87425	1.33e-05	-2.44467	0.143527	7	2	22	20	22	6	99	179	107	228	171	146	6	12	3	8	6	29	85	89	78	90	84	75
AAAATTGG	-2.73783	6.64e-05	-3.27833	0.136647	-1.09022	0.12306	-1.14631	0.108939	2	8	21	8	12	24	58	92	74	148	95	102	6	11	9	109	47	9	108	78	70	89	65	47
AAAATTGT	-3.46719	2.08e-12	-3.70856	0.151249	-2.23692	5.39e-06	-2.01495	0.136936	8	12	15	7	4	9	60	122	96	166	114	136	3	8	7	11	25	30	108	84	37	61	59	97
AAAATTTA	-0.183479	0.634622	-1.39793	0.100651	-0.164411	0.68495	-0.79888	0.0912663	8	54	66	20	34	37	27	46	18	58	92	44	63	62	19	28	61	42	74	59	36	30	51	98
AAAATTTC	-2.19349	0.000936485	-2.03834	0.129906	-3.85988	1.32e-06	-3.26229	0.279905	5	3	1	3	16	72	50	117	77	145	87	137	4	2	1	0	3	6	49	64	32	35	41	36
AAAATTTG	-1.92958	0.000116796	-2.6491	0.097452	-1.79354	0.00064647	-2.01392	0.125058	11	41	53	25	14	14	85	96	63	142	137	128	19	14	13	21	20	19	104	98	68	35	45	82
AAAATTTT	-1.99982	0.000154051	-2.41978	0.127255	-2.38225	2.6e-05	-2.39357	0.139382	57	14	21	10	4	5	52	75	51	156	168	102	11	13	4	3	22	20	58	81	59	52	92	61
AAACAAAA	-1.63899	0.000103206	-2.95256	0.154185	-1.43705	0.000777719	-1.80436	0.134508	8	13	37	22	12	9	43	56	46	62	34	97	22	17	7	19	33	31	122	75	38	48	59	50
AAACAAAC	-1.79588	0.000725423	-2.40322	0.236638	-1.1206	0.044278	-1.50935	0.229586	3	7	14	18	6	4	29	37	18	45	30	48	21	9	4	2	11	8	26	19	33	20	11	23
AAACAAAG	-0.834548	0.0105593	-2.21219	0.129611	-0.753289	0.0360632	-1.5716	0.181995	14	29	50	26	28	33	39	75	35	87	64	68	20	19	7	18	22	25	48	51	24	35	19	35
AAACAAAT	-0.43821	0.0963159	-2.72432	0.134148	-0.450425	0.102142	-1.48204	0.128541	39	80	154	74	45	41	93	78	86	94	156	116	56	65	31	34	89	97	107	178	66	72	76	71
AAACAACA	-0.544756	0.211683	-1.7806	0.0897574	0.11731	0.811019	-0.635398	0.0837978	34	28	76	40	31	39	46	92	34	80	67	98	80	50	22	67	64	104	70	70	49	50	71	82
AAACAACC	-1.83693	0.00784247	-2.56428	0.182737	0.737462	0.318469	-0.123835	0.174729	4	12	20	15	2	4	54	17	59	16	12	16	8	15	4	23	30	50	12	16	13	16	14	10
AAACAACG	-1.34024	0.00471812	-2.50425	0.116258	0.0267092	0.962239	-0.62502	0.122058	21	31	46	20	21	17	46	71	29	64	61	198	68	36	10	25	29	26	32	18	24	30	75	25
AAACAACT	1.62533	1.95e-06	-0.251903	0.0647909	0.602082	0.0928975	-0.264948	0.0774475	123	232	336	211	85	119	35	101	34	91	86	59	97	136	43	74	128	92	70	49	56	66	66	109
AAACAAGA	-1.35171	0.00483168	-2.29076	0.120454	-1.19863	0.0147792	-1.5467	0.10606	7	7	45	31	16	23	48	38	30	98	76	92	40	20	14	16	32	35	96	89	50	53	74	45
AAACAAGC	-3.54479	1.67e-10	-3.97774	0.198077	-3.17262	3.01e-08	-2.75488	0.179947	4	8	8	5	7	8	57	95	67	74	109	145	6	4	2	10	13	8	78	104	30	121	39	64
AAACAAGG	-3.27171	3.09e-13	-3.84646	0.127565	-2.30728	1.09e-06	-2.20208	0.150361	9	20	24	18	7	20	90	159	124	266	276	216	13	12	4	22	19	10	88	75	94	56	62	58
AAACAAGT	-2.34486	7.19e-06	-3.40814	0.198221	-2.24691	3.59e-05	-2.21296	0.171562	6	12	26	6	13	15	65	38	56	106	123	45	10	18	4	14	15	11	83	40	81	71	30	70
AAACAATA	-2.07204	0.000161373	-2.67092	0.143091	-0.507041	0.374551	-1.10075	0.0844896	4	10	38	18	9	7	50	27	53	96	56	97	55	62	64	35	25	37	147	106	66	50	75	65
AAACAATC	-3.50343	2.38e-06	-4.42927	0.460515	-1.61828	0.0283007	-1.53751	0.220019	6	3	2	2	1	5	22	27	36	18	101	77	4	1	4	9	8	9	18	28	19	21	12	25
AAACAATG	-2.05533	0.000277923	-2.80589	0.133186	-1.5204	0.0101633	-1.91364	0.155017	20	4	32	11	13	19	50	78	50	115	71	123	13	12	5	19	13	26	59	31	59	38	35	53
AAACAATT	-1.26656	0.00548526	-2.3609	0.112231	-0.734413	0.133025	-1.1971	0.129971	12	20	28	17	15	50	43	31	66	62	84	122	21	44	13	11	20	16	65	38	34	33	32	37
AAACACAA	0.91306	0.00464399	-0.938682	0.0950107	0.342944	0.325939	-0.416879	0.106152	44	96	210	93	54	78	26	39	53	49	55	112	82	59	29	75	94	83	69	65	50	64	57	64
AAACACAC	-0.818439	0.0704895	-1.95319	0.15254	0.457644	0.354695	-0.329615	0.149726	27	35	74	35	23	24	21	19	15	38	353	53	52	79	23	18	17	25	44	28	17	33	23	38
AAACACAG	0.138657	0.633328	-1.50169	0.0822066	-0.263677	0.390184	-1.24967	0.10528	183	186	231	58	84	56	103	107	76	144	196	220	64	129	49	50	43	55	110	116	75	96	74	74
AAACACAT	1.19848	3.83e-24	-0.513585	0.0105107	0.843573	1.27e-11	-0.11178	0.0315738	12092	18632	26117	13800	13059	12628	5222	7601	5353	10086	10549	9713	9381	10014	5420	9495	11411	11470	6991	6386	4349	6216	5871	6296
AAACACCA	1.16902	0.000573007	-0.579678	0.0610978	0.949237	0.00781086	-0.0341807	0.0821757	137	202	248	106	98	146	52	49	55	126	97	112	76	128	54	93	104	109	59	51	54	53	38	75
AAACACCC	0.90865	0.115894	-0.763349	0.11007	1.39259	0.0189975	0.301763	0.125956	29	29	59	25	54	45	14	21	9	23	61	34	53	66	18	58	35	38	48	16	12	15	13	15
AAACACCG	0.279788	0.442045	-1.59827	0.141955	0.894902	0.01796	0.0387371	0.185096	30	30	52	27	13	25	18	29	23	30	43	22	45	38	8	19	25	26	16	12	14	16	12	26
AAACACCT	1.70348	1.79e-07	-0.0846364	0.0622237	0.122589	0.740127	-0.604263	0.0756816	149	264	447	247	200	182	61	118	56	85	96	86	101	149	56	116	140	176	66	71	59	350	122	67
AAACACGA	0.328053	0.382576	-1.32287	0.0962643	0.757043	0.0433922	0.012165	0.098542	42	69	94	32	45	36	28	42	41	54	62	57	118	94	18	75	56	45	48	50	49	41	44	30
AAACACGC	0.00691247	0.988291	-1.42511	0.0813192	0.0298815	0.953183	-0.718232	0.0955426	106	42	81	38	48	58	40	100	42	53	165	68	78	40	20	43	57	45	77	69	33	36	70	26
AAACACGG	-2.0513	3.09e-05	-3.0167	0.0919358	-0.644404	0.216692	-1.12839	0.087466	33	38	64	22	35	21	65	232	95	160	254	232	38	27	21	113	60	38	69	60	83	145	70	89
AAACACGT	1.52161	2.46e-09	-0.232263	0.0445526	1.4661	2.57e-08	0.389572	0.0520463	322	464	523	221	343	381	124	112	85	210	201	200	340	344	306	427	529	498	150	268	153	147	160	139
AAACACTA	0.769262	0.022558	-0.952578	0.0738063	0.996842	0.0039154	0.0444209	0.0772837	53	104	192	94	63	75	43	44	47	95	78	73	111	107	54	130	159	134	80	105	50	46	46	67
AAACACTC	1.36825	0.00217356	-0.613475	0.0765353	0.215214	0.674721	-0.502326	0.0980689	168	103	173	91	76	71	17	64	36	110	38	64	45	54	17	77	87	39	31	32	31	35	118	42
AAACACTG	-0.325607	0.353021	-1.64379	0.0639812	-0.146802	0.703598	-0.794656	0.071008	74	102	138	60	75	60	79	101	83	140	165	175	108	150	48	96	69	44	135	128	99	132	72	89
AAACACTT	2.06648	2.8e-11	0.0534622	0.0660624	1.36023	2.31e-05	0.46828	0.0857895	146	242	324	137	269	322	49	52	39	143	72	58	89	109	100	146	162	154	47	65	49	60	66	52
AAACAGAA	-1.48557	0.00252239	-3.11722	0.529008	-1.52864	0.00136922	-1.95323	0.16927	3	10	19	7	10	5	22	19	26	31	31	32	17	11	10	17	22	16	33	49	61	38	62	53
AAACAGAC	-3.28458	1.22e-08	-3.95877	0.249756	-2.8958	3.05e-06	-2.66438	0.252972	1	2	15	2	11	7	23	31	53	80	138	109	1	7	5	7	2	3	37	30	38	49	36	27
AAACAGAG	-1.09708	0.00546709	-2.75556	0.180097	-2.17736	1.98e-07	-2.91416	0.158875	19	27	41	9	37	24	31	52	44	81	76	119	34	20	5	13	27	22	179	68	48	69	154	87
AAACAGAT	-0.911941	0.000516607	-3.63517	0.198398	-0.878609	0.00146297	-1.99982	0.151238	34	46	83	31	37	24	71	77	52	70	138	131	51	36	21	26	40	38	80	103	50	73	61	79
AAACAGCA	-0.401773	0.402561	-1.7619	0.0906043	-0.513309	0.29641	-1.09131	0.082312	32	47	61	21	47	39	27	35	51	119	86	80	75	50	42	58	58	41	65	204	83	77	59	55
AAACAGCC	-1.73304	0.0107944	-2.54998	0.203937	-1.83987	0.0148546	-1.74702	0.298199	3	16	16	6	5	3	16	22	28	35	45	28	5	9	1	3	2	2	16	14	10	13	16	19
AAACAGCG	-0.656075	0.116618	-1.93001	0.0789464	0.123872	0.796309	-0.668474	0.094783	29	62	87	52	56	36	49	82	55	127	196	99	61	44	33	83	59	49	63	32	43	32	119	48
AAACAGCT	0.189987	0.620989	-1.25498	0.0679593	-0.0570228	0.895802	-0.703873	0.0858825	41	87	93	38	137	121	77	84	46	95	84	158	80	72	25	65	61	39	76	82	49	68	56	72
AAACAGGA	-3.50367	7.96e-12	-4.00385	0.257426	-1.74991	0.000214915	-1.96676	0.132967	2	4	10	3	7	9	39	68	50	117	102	92	16	31	12	6	13	20	72	112	45	55	52	45
AAACAGGC	-3.3443	9.57e-07	-3.31715	0.1718	-3.94678	1.62e-07	-3.11592	0.284068	1	8	14	4	6	12	81	92	34	116	60	115	1	4	2	5	4	6	166	86	33	54	21	45
AAACAGGG	-3.19454	1.09e-10	-3.69241	0.1501	-2.4796	1.18e-06	-2.33202	0.150455	16	11	23	9	10	9	65	215	63	165	127	211	7	16	21	12	9	7	75	75	59	95	117	81
AAACAGGT	-3.94205	1.89e-19	-4.60343	0.262474	-2.48995	9.2e-09	-2.53266	0.151708	3	7	12	4	12	5	58	125	104	141	206	128	14	12	3	16	17	10	131	97	58	70	50	51
AAACAGTA	-0.792559	0.102141	-1.78818	0.100946	-1.34904	0.00681803	-1.68346	0.110387	53	71	40	10	21	10	44	59	40	89	70	130	28	17	10	37	35	30	66	121	50	70	70	69
AAACAGTC	-3.46837	3.71e-06	-3.54585	0.136874	-2.48704	0.00130687	-2.3772	0.141161	3	2	9	13	27	11	74	130	178	159	194	140	14	13	10	7	6	14	82	73	57	93	54	67
AAACAGTG	-1.78064	2.35e-05	-2.70603	0.0745499	-1.55728	0.000325235	-1.80339	0.0741629	36	30	89	57	27	44	94	153	143	316	234	200	60	61	13	38	63	111	287	191	145	126	168	185
AAACAGTT	-0.872934	0.0684921	-1.93702	0.0680268	0.317933	0.547168	-0.482399	0.0746281	50	67	68	34	85	56	108	84	84	182	177	165	38	53	83	154	113	80	104	109	69	74	77	70
AAACATAA	-0.439491	0.254158	-1.59927	0.0850322	0.345476	0.399891	-0.365496	0.0916566	24	103	105	30	33	34	63	77	39	75	138	91	61	67	24	88	90	50	76	67	58	48	42	41
AAACATAC	-1.63356	0.00528333	-2.44021	0.111319	-1.41046	0.0212554	-1.36767	0.138122	16	17	43	33	6	25	55	59	48	72	75	203	7	11	7	3	45	50	67	67	45	76	44	46
AAACATAG	-1.77321	8.18e-05	-2.76353	0.104606	-1.73999	0.000217126	-2.13933	0.115904	19	20	40	23	46	22	50	134	78	161	167	117	27	20	10	39	26	22	95	77	52	104	88	129
AAACATAT	-0.274055	0.383113	-1.82154	0.0800783	0.272208	0.417654	-0.629708	0.0966229	99	78	153	77	44	28	65	79	81	136	129	186	75	85	27	52	83	122	97	71	58	64	64	49
AAACATCA	0.852653	0.0351341	-0.774467	0.0699695	0.844437	0.0419017	-0.17834	0.0653548	102	142	137	58	93	80	54	47	45	52	123	76	227	143	129	114	93	145	174	57	76	64	133	63
AAACATCC	-0.654496	0.205547	-1.80034	0.0875979	0.42216	0.451498	-0.409952	0.105502	40	42	62	31	22	33	29	72	52	64	129	86	56	46	22	34	47	38	34	43	36	31	20	41
AAACATCG	-0.793482	0.0567947	-2.18129	0.109361	0.840352	0.0536754	-0.0290913	0.110432	43	37	56	17	33	20	33	56	27	109	88	136	30	119	35	19	34	51	36	42	26	22	23	37
AAACATCT	1.25091	0.000175152	-0.533697	0.0627147	1.24248	0.000361193	0.137912	0.0759104	108	195	339	162	125	77	47	53	46	116	122	100	95	152	70	108	155	180	83	50	44	62	41	85
AAACATGA	-0.0505136	0.90408	-1.34235	0.0667494	0.994616	0.0115313	-0.0116047	0.0667415	47	126	184	81	45	46	52	83	94	88	103	166	218	176	51	68	193	201	115	96	61	79	71	78
AAACATGC	-1.44486	0.00733112	-2.27156	0.0579503	-1.15318	0.0407547	-1.54744	0.0736176	44	184	127	22	53	61	97	250	172	301	406	290	54	110	29	46	41	68	182	196	79	187	103	138
AAACATGG	-2.51148	7.94e-08	-3.16036	0.148282	-1.10177	0.022304	-1.27333	0.161947	9	12	29	15	10	4	30	56	71	112	127	122	19	32	10	9	6	7	25	38	31	36	34	40
AAACATGT	0.515782	0.261214	-1.35665	0.0881673	-0.122044	0.816274	-0.715202	0.0911391	246	77	65	17	13	81	22	79	48	130	74	142	60	65	23	69	60	38	54	57	74	93	55	42
AAACATTA	0.236876	0.559841	-1.15614	0.0924489	0.643263	0.108051	-0.342711	0.0937785	26	45	106	52	42	40	49	33	19	75	61	58	58	57	43	120	93	53	104	86	31	36	31	36
AAACATTC	-0.97976	0.0314796	-2.04115	0.105242	0.913711	0.0485101	0.0665442	0.0908111	19	31	28	14	40	26	51	53	32	71	96	75	118	50	22	21	176	121	46	49	48	50	45	44
AAACATTG	-2.83996	1.03e-08	-3.35268	0.125106	-1.71951	0.000607264	-1.75614	0.115136	6	25	38	22	8	9	112	118	112	117	158	191	12	12	6	27	55	28	91	95	91	70	61	83
AAACATTT	1.54438	5.32e-08	-0.278995	0.053016	1.15174	8.91e-05	0.218609	0.0707585	160	195	476	281	165	203	59	78	60	126	161	103	103	97	48	182	277	290	65	65	96	74	62	112
AAACCAAA	-2.4031	1.83e-05	-2.86699	0.12523	-1.5677	0.00556726	-1.75229	0.101201	11	31	13	1	13	20	61	156	54	108	85	74	55	20	15	36	21	17	102	169	55	63	105	73
AAACCAAC	-3.69743	4.71e-09	-3.60479	0.289391	-1.88566	0.00115774	-1.92631	0.170856	1	4	5	2	2	6	41	79	27	41	63	32	5	8	5	15	8	9	48	37	39	29	21	38
AAACCAAG	-1.62098	0.00647965	-2.55515	0.134356	-1.57735	0.0108394	-1.80243	0.143117	20	10	30	24	4	7	18	45	68	75	67	65	14	22	4	16	18	15	35	124	37	35	24	40
AAACCAAT	-2.20199	9.83e-09	-2.96651	0.0805529	-0.968148	0.0125255	-1.39634	0.0757518	11	44	62	31	34	46	115	254	141	213	251	199	71	45	39	85	44	52	151	161	90	129	103	142
AAACCACA	0.789155	0.050681	-0.828148	0.0850398	1.32062	0.00169929	0.269365	0.103208	47	34	44	24	127	94	35	17	30	39	67	91	66	84	39	58	77	58	39	36	18	27	23	34
AAACCACC	1.17594	0.0223748	-0.45023	0.0843657	0.613003	0.264973	-0.253925	0.0988526	31	118	149	91	50	61	31	48	23	57	31	52	77	178	42	16	32	40	28	37	117	36	31	18
AAACCACG	-0.116382	0.837245	-1.44537	0.0990112	-0.372083	0.51957	-0.887684	0.1068	23	42	63	53	32	16	52	42	26	58	42	53	71	37	27	20	19	38	29	66	32	28	120	35
AAACCACT	1.58751	4.37e-05	-0.221441	0.0785889	1.27325	0.00162915	0.0967022	0.0912158	96	227	208	59	93	71	40	53	44	43	22	58	71	107	52	98	99	74	41	25	22	61	34	55
AAACCAGA	-1.62478	0.00122848	-2.5283	0.146113	-0.845609	0.0994963	-1.41625	0.10991	22	8	8	4	11	22	39	43	31	53	66	65	23	14	10	24	45	43	61	46	45	32	57	70
AAACCAGC	-1.21053	0.096004	-1.82812	0.137669	-2.52391	0.00133894	-1.9835	0.231911	2	8	63	40	0	6	27	52	25	88	47	42	7	2	3	5	1	11	33	46	27	17	45	20
AAACCAGG	-1.92819	0.0017818	-2.41117	0.155489	-2.23364	0.000516899	-2.33193	0.154122	15	8	20	14	3	10	26	43	29	62	96	74	9	19	3	6	13	14	30	116	46	38	54	40
AAACCAGT	-2.91194	2.71e-06	-3.42201	0.153194	-1.23982	0.048128	-1.43841	0.123801	20	10	7	6	11	5	49	73	59	154	145	117	3	83	17	7	14	12	64	46	66	42	62	84
AAACCATA	-0.892783	0.0842702	-1.99502	0.0956547	0.400623	0.46827	-0.418894	0.072987	6	17	36	43	41	37	30	71	61	72	64	103	66	104	24	85	179	128	94	50	35	50	96	154
AAACCATC	-3.11898	0.000305563	-2.81592	0.129617	-2.67582	0.0024478	-2.07488	0.109622	0	7	42	31	4	1	57	59	95	125	274	182	12	21	6	59	23	21	114	643	89	96	50	53
AAACCATG	-1.08264	0.0504766	-2.12346	0.0772189	-1.20682	0.0356282	-1.58469	0.0886043	44	74	108	37	21	22	54	106	122	148	79	184	34	33	19	59	39	42	113	92	64	157	78	89
AAACCATT	-1.88571	0.00021071	-2.67505	0.0935646	-0.670714	0.212685	-1.08073	0.0937487	33	20	41	30	22	11	102	71	56	191	166	117	59	18	8	83	49	40	73	115	61	83	56	62
AAACCCAA	-1.51129	0.0029188	-3.08054	0.252541	-1.04005	0.0398554	-1.43874	0.150874	6	9	19	4	10	9	19	35	9	33	59	34	10	11	22	20	5	17	37	34	29	31	37	52
AAACCCAC	-3.02042	6.12e-05	-4.07402	0.721247	-2.20667	0.00430372	-1.77472	0.313701	2	3	5	2	3	3	21	24	22	38	31	28	5	4	0	1	7	4	12	20	9	27	13	23
AAACCCAG	-3.3106	9.8e-11	-4.92536	0.384819	-2.51143	1.18e-06	-2.11306	0.217012	7	7	17	6	6	2	103	60	31	92	127	64	11	8	3	8	15	10	198	42	40	28	23	38
AAACCCAT	-1.1495	0.000127841	-3.26033	0.173278	-1.26478	7.62e-05	-2.42122	0.178369	32	36	79	30	25	16	69	79	59	112	88	124	44	21	12	22	38	20	74	91	62	85	44	69
AAACCCCA	0.31045	0.588269	-1.28536	0.152397	-0.244578	0.691488	-0.815947	0.15279	14	11	38	25	9	24	5	13	11	39	21	32	24	12	15	11	22	11	34	15	18	45	14	7
AAACCCCC	-0.290346	0.710986	-1.63053	0.151438	-0.178577	0.837811	-0.801435	0.19166	5	14	49	22	13	10	5	42	11	39	29	26	17	9	2	13	16	13	19	9	11	16	3	30
AAACCCCG	0.463422	0.437669	-1.34667	0.268765	-0.242253	0.714083	-0.867876	0.31987	8	18	22	2	11	10	8	8	2	12	12	17	9	16	4	9	5	5	5	5	13	12	21	5
AAACCCCT	1.26412	0.000707805	-0.533833	0.1119	1.15266	0.00445347	0.200959	0.155909	35	37	95	86	42	38	12	37	21	18	41	31	31	22	12	34	50	49	23	14	10	21	12	19
AAACCCGA	-1.0401	0.0360412	-1.98522	0.0869242	-0.88417	0.0878737	-1.35459	0.0901241	17	34	45	20	45	57	54	122	36	109	80	142	42	56	17	43	30	39	94	103	54	97	51	78
AAACCCGC	-4.50048	2.55e-06	-3.71845	1.02762	-4.59391	9.81e-07	-3.87155	0.513343	1	1	0	1	1	1	24	12	15	41	24	20	1	1	0	1	3	1	15	23	22	32	42	47
AAACCCGG	-1.42302	0.00743763	-2.3628	0.119246	-1.73488	0.00146793	-1.66715	0.121726	9	20	40	25	7	23	61	45	35	89	51	83	44	21	15	17	16	17	83	28	117	206	21	33
AAACCCGT	-1.53536	0.00328541	-2.54106	0.12553	-1.95778	0.000261986	-1.96279	0.110067	20	16	52	25	9	6	46	89	35	90	75	68	19	15	21	23	32	26	264	82	36	170	51	50
AAACCCTA	0.372922	0.430143	-1.13235	0.0858652	1.00124	0.0315085	-0.0495744	0.0748686	33	35	87	103	49	36	19	62	29	64	82	73	117	59	39	199	191	85	61	61	43	65	76	73
AAACCCTC	-2.51373	0.00155163	-2.54583	0.150519	-1.12973	0.179903	-1.49281	0.154425	0	24	29	9	3	4	71	72	35	57	61	71	17	15	9	8	12	12	48	39	35	31	15	18
AAACCCTG	-0.911175	0.0891635	-1.99052	0.0962189	0.200275	0.7397	-0.537591	0.0995322	14	27	34	16	60	35	29	106	49	92	85	62	19	32	18	22	142	118	35	92	36	65	52	38
AAACCCTT	-0.174384	0.618339	-1.65783	0.0933024	0.704196	0.0425869	-0.238076	0.103684	71	40	51	35	32	15	36	40	52	73	61	72	40	50	32	49	65	68	46	39	31	32	25	40
AAACCGAA	-1.1001	0.0323055	-1.94744	0.0963328	-1.03777	0.0542821	-1.43461	0.108981	28	91	71	10	12	23	45	75	59	194	134	55	28	20	26	23	30	29	42	48	28	141	52	69
AAACCGAC	-2.40591	0.00385189	-2.77096	0.20705	-2.1237	0.0106812	-1.68466	0.143003	4	4	7	3	13	7	13	57	30	58	42	50	0	27	38	15	8	8	73	23	33	369	43	43
AAACCGAG	-0.221414	0.669345	-1.60098	0.0762738	-0.589452	0.262355	-1.12476	0.0961514	36	25	110	83	93	22	33	69	65	99	192	62	27	48	35	49	33	39	52	53	80	48	54	120
AAACCGAT	-2.08752	4.11e-06	-2.97581	0.160097	-2.53667	9.75e-08	-2.41921	0.165874	5	8	20	11	15	24	44	31	51	132	83	86	13	9	4	15	21	16	67	63	133	113	41	63
AAACCGCA	1.55697	7.95e-06	-0.281796	0.0806456	0.564187	0.120594	-0.18955	0.0866673	47	99	284	150	67	83	18	44	22	57	84	57	62	57	29	76	131	142	45	44	113	55	30	63
AAACCGCC	0.185877	0.716577	-1.12903	0.101555	0.412463	0.437615	-0.455745	0.121039	44	72	78	35	18	14	32	39	23	25	95	45	30	78	23	25	12	28	17	28	20	29	37	37
AAACCGCG	0.195275	0.669924	-1.19917	0.0671912	0.167848	0.733437	-0.672628	0.0807687	85	122	161	82	30	63	85	77	105	111	48	54	166	102	42	47	59	32	48	165	56	82	74	31
AAACCGCT	0.425638	0.225518	-1.02809	0.0723854	0.521844	0.155156	-0.289299	0.0867142	46	54	112	86	53	102	45	41	57	98	82	74	67	58	57	64	53	63	59	43	47	54	38	59
AAACCGGA	-1.38202	0.00656705	-2.23406	0.109528	-0.485829	0.371777	-1.02308	0.0928098	16	4	36	22	31	26	46	58	34	105	86	106	48	33	32	42	39	50	78	95	50	85	47	47
AAACCGGC	-3.27964	2.86e-08	-3.53511	0.124846	-2.98686	8.15e-07	-2.69826	0.120865	6	11	24	10	16	13	120	145	62	213	156	195	7	49	16	5	8	11	111	238	125	145	129	149
AAACCGGG	-2.20499	0.000283766	-2.68707	0.0965723	-0.681505	0.290892	-0.987988	0.0726742	59	30	47	22	9	8	89	177	72	223	247	205	10	18	13	177	248	143	173	106	118	143	136	354
AAACCGGT	-3.38933	3.65e-07	-3.31748	0.227999	-2.13944	0.00125053	-2.18297	0.165032	3	3	17	12	1	3	54	71	38	102	136	45	4	9	10	19	8	6	66	52	49	60	42	28
AAACCGTA	-0.410191	0.407644	-1.63789	0.0926601	-0.0945745	0.863526	-0.733808	0.0827591	32	30	38	39	35	29	45	43	34	53	83	71	134	47	12	49	33	94	113	41	47	93	78	59
AAACCGTC	-1.56035	0.00369898	-2.29551	0.0952092	-1.55954	0.00588745	-1.77537	0.118666	95	26	21	8	9	22	81	119	62	217	137	117	9	13	19	31	24	19	56	114	41	93	41	64
AAACCGTG	-0.126911	0.792127	-1.42243	0.0524438	1.09519	0.0179486	-0.0443349	0.0657958	185	162	193	98	57	91	95	130	97	214	315	215	160	103	107	315	226	98	90	125	57	88	55	144
AAACCGTT	-2.49893	0.000142104	-3.10832	0.106946	-0.85829	0.215132	-1.10338	0.101124	24	34	24	12	9	16	68	211	75	143	112	186	15	13	7	144	69	5	86	141	50	97	65	76
AAACCTAA	-0.450248	0.351484	-1.60213	0.0840828	-1.20645	0.0138579	-1.57981	0.101547	18	72	86	46	45	24	69	38	44	102	116	70	12	35	24	32	33	21	78	103	51	48	84	63
AAACCTAC	-3.99271	5.02e-07	-3.83541	0.196421	-4.0138	1.23e-06	-3.55527	0.238871	0	6	6	5	5	4	37	98	29	107	118	112	5	5	1	7	4	3	179	84	51	62	46	46
AAACCTAG	-0.227748	0.643357	-1.391	0.095281	-0.957764	0.0524882	-1.12404	0.12691	25	72	53	11	40	39	43	61	34	77	41	58	23	32	14	5	25	25	64	37	45	65	36	24
AAACCTAT	-0.8731	0.0991731	-1.87304	0.102699	-2.10231	0.000177262	-2.23195	0.158998	18	18	33	14	53	30	29	57	35	75	54	136	7	7	4	16	24	19	59	47	39	49	22	154
AAACCTCA	1.40593	0.000124854	-0.429547	0.0808445	1.34546	0.000522047	0.168028	0.103196	93	107	199	104	58	62	46	23	21	66	38	72	52	42	56	46	95	94	45	21	21	21	23	48
AAACCTCC	-0.0532409	0.928466	-1.21286	0.141916	0.782467	0.165107	-0.164657	0.129023	2	9	29	27	27	20	16	18	15	31	21	39	44	86	16	7	17	14	25	30	18	14	20	14
AAACCTCG	0.470086	0.242461	-1.11309	0.0832863	0.104662	0.823424	-0.69988	0.109849	46	88	100	48	60	39	19	40	86	63	36	50	18	44	34	27	35	37	21	38	22	34	27	75
AAACCTCT	1.04971	0.0140622	-0.65266	0.0850839	1.51837	0.000569052	0.413032	0.0856804	102	102	101	52	60	48	51	25	12	60	70	54	89	55	34	146	192	145	45	30	27	55	48	44
AAACCTGA	-2.50264	1.09e-05	-3.15667	0.142716	-1.31024	0.0212545	-1.5237	0.106082	20	9	9	5	14	11	71	76	56	74	109	90	16	19	43	36	25	20	219	74	45	69	43	88
AAACCTGC	-4.25001	1.54e-08	-4.50657	0.187357	-2.48305	0.000822772	-1.81323	0.132072	7	9	9	6	5	5	71	98	119	206	191	275	2	62	17	2	5	8	81	107	56	242	76	77
AAACCTGG	-2.07785	0.00202345	-2.5312	0.114709	-3.06689	3.27e-05	-2.6236	0.199848	2	27	32	36	1	13	48	98	70	93	75	129	6	14	3	6	3	3	76	45	48	41	81	38
AAACCTGT	-3.58412	1.03e-10	-3.84743	0.141976	-1.92893	0.000369396	-1.88859	0.0958798	15	10	15	8	7	7	95	119	98	210	227	152	12	38	6	25	46	51	94	116	153	88	85	169
AAACCTTA	-0.765025	0.0432653	-1.92492	0.0870275	0.0762891	0.863092	-0.649033	0.0937437	40	45	40	18	30	49	24	92	74	92	78	96	38	57	25	58	58	39	82	61	31	40	45	42
AAACCTTC	-4.15921	2.28e-09	-3.59812	0.256331	-2.51843	0.000175324	-2.34752	0.212812	2	9	2	2	1	3	44	59	31	116	89	74	7	3	0	7	9	10	34	36	35	24	51	36
AAACCTTG	-0.808972	0.0305411	-1.90109	0.0961657	0.25234	0.539815	-0.60536	0.0983796	20	26	69	56	9	8	32	49	42	97	83	72	37	21	17	28	99	74	27	47	55	36	39	39
AAACCTTT	-2.57993	2.31e-06	-3.10917	0.0952845	-0.811927	0.152751	-1.32537	0.0832803	18	29	41	25	22	19	175	200	54	234	148	239	30	28	34	84	36	76	117	100	89	118	70	94
AAACGAAA	-2.77679	6.38e-07	-3.15647	0.177449	-1.62522	0.00331659	-1.79593	0.131431	6	14	17	2	12	5	51	103	29	79	72	92	12	19	6	22	13	25	126	62	28	55	23	55
AAACGAAC	-3.24414	3.27e-07	-3.49559	0.158434	-4.50037	5.18e-10	-4.04657	0.284688	1	6	10	1	26	11	55	48	104	79	208	137	2	5	1	4	4	4	63	175	91	73	46	51
AAACGAAG	-3.09195	1.26e-07	-3.70144	0.199116	-1.79952	0.0024585	-1.79819	0.168185	4	7	18	8	15	12	121	108	46	165	79	78	42	10	1	7	13	9	41	101	35	36	49	51
AAACGAAT	-2.70779	3.87e-09	-3.81388	0.157614	-2.06005	9.99e-06	-2.39521	0.140755	10	18	28	14	5	10	69	98	104	155	100	63	15	11	11	17	28	20	64	92	46	50	112	116
AAACGACA	-0.42338	0.328355	-1.54147	0.092387	-0.508295	0.259597	-1.09856	0.0961626	16	31	46	16	76	56	66	35	36	88	72	88	65	49	17	25	25	48	84	69	60	42	53	58
AAACGACC	-0.988132	0.0326737	-1.93694	0.0775064	-0.40938	0.423572	-1.08225	0.0946968	60	115	79	17	24	24	104	111	62	214	114	105	40	42	26	47	34	30	68	77	39	55	43	61
AAACGACG	-1.1225	0.00191957	-2.24666	0.086975	0.161506	0.698177	-0.675646	0.0966151	29	60	70	30	26	26	82	118	57	94	99	122	60	64	23	38	49	40	76	68	29	51	27	32
AAACGACT	1.06674	0.00393034	-0.634636	0.0967926	0.279901	0.501822	-0.406123	0.114885	49	82	88	43	44	67	27	45	30	36	18	40	49	55	16	41	23	31	50	32	24	28	39	28
AAACGAGA	-2.38196	6.18e-05	-2.86944	0.151765	-2.93668	2.48e-06	-2.56792	0.147645	3	23	18	4	17	13	41	47	36	112	120	137	13	11	9	12	15	6	35	322	72	52	51	67
AAACGAGC	-3.93428	2.79e-08	-3.69655	0.280442	-3.31214	2.02e-06	-2.75466	0.216725	1	2	7	0	2	9	39	51	35	105	53	85	4	4	2	2	11	11	126	85	52	42	28	45
AAACGAGG	-4.22629	6.97e-16	-4.68405	0.358186	-2.09586	1e-05	-1.85563	0.195242	0	4	6	3	6	4	42	98	54	68	147	88	4	4	5	11	22	14	66	48	38	31	18	91
AAACGAGT	-3.3996	1.28e-08	-3.77205	0.161201	-2.69524	6.89e-06	-2.52893	0.112093	10	3	12	7	14	15	74	142	117	227	134	84	15	41	12	10	13	29	92	215	232	97	105	104
AAACGATA	-2.46286	4.17e-06	-2.99302	0.145575	-1.5579	0.00422488	-1.91705	0.141747	1	25	23	3	13	13	26	40	130	58	110	75	21	21	11	16	10	12	60	50	60	48	44	46
AAACGATC	-2.35433	0.000242894	-2.81697	0.11165	-1.56815	0.018602	-1.73253	0.113709	8	25	17	7	12	41	53	127	59	176	189	99	39	26	9	16	10	16	127	59	27	92	62	34
AAACGATG	-2.96829	1.46e-08	-3.4282	0.162934	-2.82895	3.72e-07	-2.99873	0.20101	8	15	11	4	11	11	58	81	63	128	153	80	6	10	5	4	12	10	58	56	43	71	70	75
AAACGATT	-0.419669	0.358388	-1.67221	0.0675186	0.505729	0.289263	-0.361619	0.0787353	63	67	102	61	48	65	54	114	74	204	112	92	60	62	33	104	86	125	68	67	41	76	61	54
AAACGCAA	0.632171	0.0455065	-0.943672	0.0963567	0.125121	0.72978	-0.611998	0.111525	36	78	83	43	45	51	19	75	11	62	41	48	57	29	11	67	51	38	31	75	40	40	32	38
AAACGCAC	-0.396811	0.386739	-1.72024	0.0827153	0.890342	0.0553872	-0.0570058	0.104247	48	76	82	33	38	37	66	51	62	89	105	92	94	112	48	23	25	72	22	39	34	60	41	34
AAACGCAG	-0.616069	0.174087	-2.07793	0.099306	0.745297	0.107624	-0.0629977	0.099915	20	29	67	33	65	33	45	89	45	63	106	91	19	44	16	51	232	180	83	57	44	59	40	53
AAACGCAT	0.871228	0.00501135	-0.813738	0.0663826	-0.0693799	0.849737	-0.779992	0.0802957	146	121	218	97	144	135	52	93	58	120	133	113	105	57	52	89	108	88	105	128	75	83	111	95
AAACGCCA	-0.0855606	0.855127	-1.40676	0.108899	1.22819	0.00554457	-0.0737165	0.11531	23	37	54	22	51	17	47	23	28	51	48	43	201	53	25	27	33	20	23	23	28	24	30	45
AAACGCCC	-0.741299	0.247574	-2.14533	0.205167	0.0111754	0.988082	-0.625269	0.230668	7	13	16	10	3	2	8	13	22	25	9	13	3	10	10	9	10	10	11	9	6	16	13	6
AAACGCCG	-0.101401	0.80874	-1.68555	0.129426	0.346292	0.434863	-0.731604	0.160584	16	42	47	16	23	24	23	42	20	31	49	36	17	20	11	23	26	25	13	27	20	26	9	12
AAACGCCT	-0.13403	0.735993	-1.50672	0.0643754	0.260759	0.527266	-0.590872	0.0713863	96	95	144	57	65	98	72	77	58	188	213	146	57	141	58	118	99	95	78	94	69	109	93	93
AAACGCGA	0.665005	0.0679024	-0.923338	0.0742502	-0.0182956	0.966093	-0.736528	0.0853024	39	60	147	73	95	79	30	45	46	73	96	73	54	59	44	56	57	58	94	71	37	64	45	86
AAACGCGC	-0.0366386	0.934316	-1.42515	0.114301	0.0299458	0.952783	-0.593644	0.156443	36	20	65	38	18	25	19	26	25	50	54	77	14	14	8	29	27	21	21	9	23	15	33	19
AAACGCGG	-1.32742	0.000518776	-2.40335	0.0883352	-0.835778	0.035338	-1.34892	0.0922158	23	39	64	23	41	22	68	129	78	86	109	108	84	43	19	37	32	17	79	153	38	124	36	54
AAACGCGT	1.0503	0.000312111	-0.570741	0.053077	0.494912	0.106138	-0.336173	0.0625419	125	145	274	185	227	196	59	92	61	110	260	107	110	151	106	195	194	156	94	242	93	136	105	75
AAACGCTA	1.54197	6.22e-08	-0.27506	0.0643569	0.939681	0.00130437	-0.0695177	0.0764605	70	290	326	144	117	100	31	65	58	97	70	70	80	195	65	98	127	112	63	33	54	67	68	111
AAACGCTC	1.3933	0.00016186	-0.311183	0.0682381	1.36489	0.000520226	0.200666	0.0952969	37	240	299	122	102	107	55	52	40	69	68	78	94	49	57	64	82	84	27	28	25	43	27	44
AAACGCTG	-2.24742	7.55e-06	-3.46885	0.248968	-1.55762	0.00267725	-2.06648	0.233174	8	5	14	10	6	9	53	62	28	47	39	40	9	11	5	6	12	12	27	32	19	48	27	28
AAACGCTT	1.53529	6.04e-07	-0.311893	0.0524313	1.22282	0.000134184	0.129489	0.070403	228	244	371	214	127	235	95	98	61	110	71	111	92	144	103	173	178	175	61	108	60	49	37	117
AAACGGAA	-1.60784	0.0044578	-2.40525	0.167567	-0.794164	0.167339	-1.2393	0.119542	7	21	22	3	8	11	33	49	29	57	36	26	23	34	4	57	40	24	121	54	40	54	33	51
AAACGGAC	-3.88321	3.29e-07	-3.73643	0.247279	-3.47079	1.04e-05	-2.34508	0.255349	8	6	7	0	2	3	31	204	20	38	61	83	3	2	2	9	8	2	180	32	33	39	30	32
AAACGGAG	-2.22328	7.91e-07	-3.34181	0.130125	-2.53114	8.89e-08	-2.66307	0.138869	15	14	37	34	15	18	57	123	75	137	215	143	8	22	12	19	30	22	123	96	76	140	57	261
AAACGGAT	-1.88415	3.49e-05	-2.65319	0.102195	-1.27424	0.0057048	-1.68986	0.0872338	19	27	47	31	11	22	97	80	81	106	134	143	28	46	21	58	30	82	91	168	95	129	117	111
AAACGGCA	-0.867715	0.0354247	-1.85531	0.104513	-0.666521	0.11961	-1.23605	0.0998614	29	19	28	31	20	37	38	108	34	84	39	59	27	60	33	31	28	26	89	64	52	62	67	53
AAACGGCC	-2.99119	7e-06	-3.41584	0.172591	-2.27439	0.000769165	-2.29057	0.155982	8	5	13	10	1	8	45	48	32	62	135	117	3	28	7	8	9	3	61	127	48	36	14	45
AAACGGCG	-0.832333	0.0310044	-2.12384	0.0902909	-1.03248	0.011136	-1.4114	0.116655	37	37	51	21	39	47	61	102	53	84	80	101	27	46	17	14	22	29	63	85	31	121	33	32
AAACGGCT	-2.39696	2.08e-08	-3.15386	0.120842	-1.67375	0.000138063	-1.94598	0.126729	15	9	32	18	22	20	122	82	62	165	138	137	13	19	15	12	42	20	80	78	57	67	53	106
AAACGGGA	-1.97515	9.75e-06	-2.78975	0.100945	-1.4225	0.00151619	-1.63165	0.0805108	9	25	49	32	21	13	67	112	97	143	92	122	19	49	44	38	44	71	242	145	107	102	143	111
AAACGGGC	-4.1022	6.14e-10	-3.84954	0.156744	-4.22001	7.38e-10	-3.51395	0.192418	5	6	13	5	4	6	93	149	83	156	131	120	3	4	4	5	7	14	99	57	132	169	136	160
AAACGGGG	-3.55992	2.53e-15	-3.28388	0.22373	-1.97147	9.55e-06	-2.51516	0.190316	7	14	18	5	8	9	104	156	77	133	190	138	6	28	10	10	25	26	64	77	49	100	83	82
AAACGGGT	-2.67467	6.77e-06	-3.07105	0.113675	-2.59348	3.48e-05	-2.5994	0.144929	2	19	18	7	45	23	87	104	83	175	315	151	8	6	12	7	20	23	73	93	86	59	112	97
AAACGGTA	-1.5615	0.000376191	-2.58245	0.0931386	-0.838247	0.0622182	-1.30512	0.0720548	16	18	33	31	53	31	63	81	73	97	197	166	25	69	31	57	132	112	219	123	71	157	111	167
AAACGGTC	-3.53394	4.79e-10	-3.47234	0.156022	-3.61159	5.05e-09	-3.08098	0.217851	3	4	9	4	18	10	173	68	68	83	100	106	4	2	0	11	5	9	115	55	58	68	62	59
AAACGGTG	-2.38918	2.4e-10	-3.09431	0.0937536	-1.47192	0.000104985	-1.73119	0.0887536	15	29	51	19	29	22	86	180	114	236	153	210	40	47	16	22	51	58	96	149	114	159	79	110
AAACGGTT	-1.41408	0.00077526	-2.27962	0.0895132	-1.63035	0.000242046	-1.79721	0.113177	32	55	48	18	29	16	68	82	44	222	129	90	25	32	19	25	18	12	71	50	76	85	90	98
AAACGTAA	-1.1519	0.000901143	-2.27763	0.100144	-0.316615	0.38848	-0.892435	0.0831618	22	29	35	29	15	36	33	90	43	86	96	102	78	59	28	30	42	80	119	73	67	66	54	70
AAACGTAC	-2.81433	4.65e-05	-3.52096	0.197811	-3.04011	5.31e-05	-2.7489	0.260483	3	6	24	4	6	5	28	31	57	80	70	82	5	2	2	4	9	2	35	39	23	33	43	48
AAACGTAG	-2.63785	1.41e-05	-2.80327	0.124596	-2.1528	0.000507957	-2.02012	0.115628	3	16	19	1	27	25	99	90	55	156	136	125	18	16	10	25	36	28	206	88	172	90	33	64
AAACGTAT	-1.74432	0.000171785	-2.53278	0.0744776	-1.19424	0.0131689	-1.58261	0.0877285	27	63	79	16	62	34	86	99	145	258	283	227	41	94	31	32	35	33	133	108	116	99	123	115
AAACGTCA	0.685866	0.0273348	-0.85961	0.0892718	1.33151	3.86e-05	0.186204	0.0971938	32	84	83	38	60	61	40	47	32	40	43	43	74	132	29	45	78	104	66	38	19	34	17	34
AAACGTCC	-1.20271	0.0176093	-2.08777	0.123658	-0.0486853	0.935002	-0.775238	0.110624	10	10	57	26	5	19	18	75	19	72	60	84	43	20	29	34	31	14	49	40	21	38	48	18
AAACGTCG	0.353984	0.400202	-1.06741	0.0585328	0.291501	0.524299	-0.526012	0.0823129	71	63	93	38	294	106	111	70	49	141	161	122	50	58	38	47	71	118	80	79	40	43	35	82
AAACGTCT	1.681	3.04e-08	-0.15013	0.0586521	0.752603	0.0146294	-0.160788	0.0637989	206	228	293	194	193	132	67	40	74	77	85	101	142	207	91	140	197	190	142	223	104	76	52	59
AAACGTGA	1.40743	0.000486333	-0.283401	0.0929007	0.0967444	0.841144	-0.495513	0.116287	17	181	160	45	89	50	22	40	26	61	52	18	45	17	30	14	43	38	42	52	25	28	17	46
AAACGTGC	-2.43389	0.000395596	-2.96654	0.106826	-3.5059	2.35e-06	-3.39885	0.17493	3	11	18	15	38	28	75	96	96	203	158	129	5	8	5	11	10	9	103	145	68	142	82	84
AAACGTGG	-2.01823	4.47e-06	-2.61028	0.0955356	-1.62396	0.000431454	-1.92553	0.115442	12	25	63	47	17	9	102	159	82	126	139	135	40	21	7	21	29	7	112	95	55	48	67	59
AAACGTGT	-1.65896	0.000637774	-2.41502	0.0600561	-1.06154	0.0362925	-1.40365	0.0708945	34	50	144	116	41	42	210	264	159	260	278	300	158	67	30	45	46	48	263	179	154	108	93	152
AAACGTTA	1.40784	1.25e-06	-0.305994	0.0555392	0.775858	0.00942594	-0.166786	0.0663035	166	188	278	130	230	192	71	86	54	119	106	87	119	139	79	116	194	197	164	79	59	122	66	73
AAACGTTC	-1.82508	0.00240543	-2.64992	0.0776567	-2.67419	3.01e-05	-2.59538	0.119068	66	24	43	28	46	38	75	202	151	231	294	164	10	11	12	15	20	32	114	160	63	187	98	110
AAACGTTG	-0.80632	0.025493	-1.98748	0.0613878	0.130097	0.75534	-0.62908	0.0749777	93	82	88	48	53	81	88	135	128	188	180	232	57	98	23	79	119	102	71	84	67	70	99	74
AAACGTTT	-3.17438	1.35e-12	-3.63834	0.112511	-2.59381	2.65e-08	-2.5131	0.118517	13	22	47	28	7	8	119	156	137	284	365	204	16	20	11	21	29	10	199	84	123	99	96	138
AAACTAAA	-1.45913	0.000698722	-2.37219	0.0677823	-0.64213	0.15919	-1.13427	0.0741654	44	75	88	38	24	67	154	176	169	191	132	157	64	72	29	52	70	116	198	95	104	106	93	104
AAACTAAC	-4.10921	3.91e-11	-4.39499	0.241937	-1.89083	0.00160809	-1.96902	0.143528	5	7	9	9	1	3	83	69	59	214	127	150	17	14	6	5	21	16	49	50	19	78	81	44
AAACTAAG	0.103649	0.837216	-1.22654	0.0442678	0.255599	0.627524	-0.526421	0.0649743	92	393	416	138	90	135	134	298	113	220	222	252	182	182	60	121	61	91	102	144	84	102	98	139
AAACTAAT	-0.719081	0.0925107	-1.79192	0.0506956	0.369854	0.425326	-0.491406	0.0643474	75	213	261	121	37	72	172	178	134	376	318	224	117	208	146	91	76	91	133	98	160	94	86	114
AAACTACA	0.230332	0.598945	-1.22604	0.0725393	0.926097	0.031221	-0.0501071	0.08166	41	47	136	116	34	73	59	45	67	114	88	51	87	112	34	37	161	168	72	96	47	46	44	36
AAACTACC	-0.259415	0.661278	-1.51658	0.110067	0.267157	0.673693	-0.543198	0.117711	16	44	37	14	28	29	31	29	29	68	47	25	25	32	8	37	36	40	18	35	7	45	32	24
AAACTACG	-1.64299	4.37e-05	-2.54109	0.110423	-0.4431	0.306675	-0.985037	0.112376	31	43	36	9	13	14	52	62	72	100	126	118	46	28	7	31	26	46	50	70	40	42	32	41
AAACTACT	1.61186	3.91e-05	-0.273465	0.0595389	0.86907	0.0327814	-0.158553	0.0726982	197	264	292	138	103	174	30	75	69	118	55	99	90	104	62	243	174	85	48	182	51	33	83	76
AAACTAGA	-1.19793	0.0260149	-2.30981	0.10548	0.343749	0.561156	-0.368395	0.092318	33	19	35	18	18	33	66	52	26	112	57	131	137	73	13	65	44	35	55	44	59	55	43	59
AAACTAGC	-4.13152	1.83e-09	-4.24117	0.161219	-3.40156	2.71e-06	-2.97593	0.185116	9	9	12	8	2	10	92	118	136	301	211	202	5	8	8	5	3	4	105	80	61	65	62	61
AAACTAGG	-0.705136	0.0932971	-1.84759	0.0574986	-0.823765	0.060929	-1.34214	0.0799718	63	126	136	69	51	80	76	162	126	201	250	179	52	56	28	62	51	55	91	96	73	122	98	129
AAACTAGT	-0.888891	0.0904338	-1.64115	0.0537704	-1.27571	0.0188516	-1.6217	0.0772335	52	385	273	59	23	15	100	263	152	342	441	281	70	122	31	31	32	29	276	206	70	124	102	130
AAACTATA	-2.16555	0.000128305	-3.00095	0.136913	-0.780173	0.187707	-1.26613	0.117918	5	28	21	15	8	10	44	75	75	76	53	97	15	48	14	30	13	18	52	67	58	33	19	43
AAACTATC	-3.90992	3.47e-10	-3.98	0.172795	-2.0203	0.000890116	-1.9726	0.125212	6	12	7	3	5	11	87	82	76	173	264	137	8	25	3	35	17	23	169	104	48	54	74	56
AAACTATG	-1.66103	0.00304229	-2.02841	0.0944174	-0.915415	0.124915	-1.31399	0.108056	8	111	65	4	25	10	130	81	64	123	155	156	17	21	15	11	58	51	44	72	15	72	88	65
AAACTATT	-1.41716	0.00745867	-2.16817	0.0888519	-1.323	0.0162535	-1.52975	0.0972505	11	106	79	17	8	14	25	78	121	110	164	154	75	29	11	18	28	27	143	97	98	50	74	63
AAACTCAA	-1.54339	0.000365087	-2.45075	0.110198	-1.06121	0.01599	-1.44294	0.0867216	30	23	49	32	7	16	74	65	34	115	90	162	61	30	17	44	52	53	102	150	50	93	123	80
AAACTCAC	-3.62648	1.44e-07	-4.10358	0.235184	-2.50191	0.0003381	-2.59492	0.20268	3	4	5	4	9	8	52	91	58	84	95	116	8	10	3	10	6	7	34	80	50	35	24	57
AAACTCAG	-2.62559	6.86e-10	-3.35606	0.114719	-1.97043	6.54e-06	-2.41034	0.118933	15	49	45	10	10	14	75	216	95	197	234	153	19	28	18	16	27	33	91	248	60	76	77	94
AAACTCAT	-1.70264	3.68e-05	-3.39196	0.115867	-0.628802	0.145984	-1.55097	0.0849471	26	45	65	25	39	36	78	134	140	209	125	179	58	42	36	64	66	60	130	97	51	90	74	151
AAACTCCA	0.343892	0.293741	-1.18551	0.0652935	-0.149973	0.678217	-0.77715	0.072944	53	101	189	82	106	70	33	89	69	122	134	98	86	77	27	52	132	120	107	150	62	138	66	77
AAACTCCC	0.168623	0.779338	-1.44247	0.172868	1.81163	0.00177683	0.290144	0.16691	10	9	23	19	12	6	20	9	9	13	7	17	46	23	6	22	22	36	14	7	2	11	10	5
AAACTCCG	-0.843781	0.0576754	-1.88687	0.0820907	0.331637	0.503151	-0.644632	0.103361	44	60	107	53	7	29	66	95	61	177	106	91	27	53	51	60	28	36	68	35	22	45	40	45
AAACTCCT	1.60286	4.56e-06	-0.281316	0.0697484	1.5019	4.78e-05	0.346634	0.0940003	108	123	266	153	105	122	40	38	48	60	76	63	91	66	33	128	126	108	18	36	33	39	28	59
AAACTCGA	0.897476	0.0346327	-0.860406	0.0645777	-0.10756	0.828409	-0.773705	0.0733126	57	551	425	61	65	39	59	57	70	186	110	191	144	105	35	54	66	80	92	158	109	104	56	61
AAACTCGC	-3.61434	3.39e-08	-3.36978	0.211184	-3.00941	8.47e-06	-2.91737	0.227127	1	8	15	0	4	6	45	51	38	164	106	46	7	7	0	6	4	8	57	94	32	37	29	36
AAACTCGG	-2.14181	1.34e-06	-2.80304	0.108203	-0.633149	0.171096	-1.12911	0.105994	24	23	24	8	33	18	60	168	134	83	95	104	23	14	19	24	79	50	74	71	53	46	49	66
AAACTCGT	-1.12946	0.00412819	-2.12896	0.0714407	0.0352332	0.9398	-0.661309	0.0710926	35	64	81	24	67	53	57	149	90	213	180	158	168	95	22	73	115	95	176	129	62	94	70	88
AAACTCTA	0.256301	0.466368	-1.20547	0.0648746	0.555387	0.11701	-0.311091	0.0698793	86	120	142	69	72	82	41	195	45	103	76	89	152	104	43	81	133	155	62	58	52	81	107	136
AAACTCTC	-2.90169	2.2e-08	-3.42271	0.155226	-2.04875	0.000131197	-2.31432	0.163292	4	8	22	10	17	9	93	108	30	108	162	90	16	7	8	3	20	11	58	74	30	39	58	49
AAACTCTG	-1.32076	0.00220598	-2.28337	0.0840004	-0.589535	0.201172	-1.16695	0.0949903	17	23	62	41	37	33	62	65	121	113	83	144	39	36	20	35	49	49	69	55	44	72	64	81
AAACTCTT	1.41698	1.27e-05	-0.361895	0.0541495	1.51584	9.01e-06	0.321769	0.0711558	205	196	357	188	161	185	69	75	68	123	123	103	122	119	87	155	234	260	90	55	39	75	42	87
AAACTGAA	-0.928596	0.0496897	-1.92062	0.0726269	0.11774	0.829344	-0.646191	0.0717448	55	58	128	87	14	36	55	135	78	189	256	138	55	163	46	91	120	56	78	88	48	170	91	71
AAACTGAC	-2.95856	5e-09	-3.50047	0.144099	-2.24712	1.1e-05	-2.29266	0.132297	8	19	18	4	10	8	67	120	66	77	124	121	30	10	7	16	5	17	138	52	36	141	31	79
AAACTGAG	0.824626	0.0381682	-0.857927	0.0400853	0.186904	0.680613	-0.551764	0.0643776	143	416	696	319	155	306	164	114	118	263	342	275	126	253	71	91	97	106	115	159	127	153	104	73
AAACTGAT	-1.13196	0.0300552	-2.18144	0.0531747	-0.557782	0.322666	-1.12596	0.0716252	59	122	176	84	78	54	140	220	229	279	258	230	71	76	73	52	63	86	120	184	96	139	107	100
AAACTGCA	0.256628	0.46007	-1.19172	0.0677749	0.54786	0.118028	-0.302655	0.0742266	57	108	158	64	68	73	43	70	67	135	100	88	67	129	50	88	135	96	105	67	55	68	71	69
AAACTGCC	-1.1384	0.0448733	-1.99726	0.100879	-0.861148	0.156802	-1.31323	0.131388	9	26	47	25	40	20	87	45	34	77	88	69	14	15	12	28	22	17	53	42	20	29	49	35
AAACTGCG	-0.175025	0.599052	-1.51854	0.0525033	0.508315	0.127969	-0.389101	0.0651354	90	87	194	142	92	139	94	152	126	169	246	207	105	188	84	120	124	129	106	127	47	115	115	99
AAACTGCT	-2.4854	8.36e-06	-3.52257	0.196188	-1.76218	0.00171534	-1.91057	0.141226	7	6	17	7	8	13	38	67	44	90	49	86	24	22	1	11	13	17	70	66	49	55	35	48
AAACTGGA	-2.78715	6.41e-07	-3.09559	0.13551	-2.04709	0.000241458	-1.95106	0.102065	3	17	20	4	15	21	116	89	39	118	164	89	91	24	6	33	14	9	145	173	107	110	114	177
AAACTGGC	-3.49597	1.25e-07	-3.05159	0.198523	-2.5599	0.0001004	-2.34727	0.139746	0	3	7	1	15	11	52	101	67	146	55	64	5	14	1	7	20	23	45	60	39	48	51	196
AAACTGGG	-3.34482	1.03e-08	-3.63793	0.130906	-3.12329	1.7e-07	-2.70857	0.109386	16	16	13	6	14	18	162	131	121	247	161	180	10	15	19	31	18	27	112	109	491	142	140	152
AAACTGGT	-3.77815	4.06e-11	-4.05895	0.142534	-2.77355	2.52e-06	-2.30812	0.148352	7	26	11	5	5	16	86	184	94	238	207	375	4	5	14	21	13	10	99	159	80	87	68	70
AAACTGTA	-1.86201	0.000165681	-2.60176	0.104294	-0.962058	0.058165	-1.41444	0.088546	8	38	32	18	18	28	83	106	65	119	99	99	51	74	23	42	33	22	101	121	60	117	74	77
AAACTGTC	-4.0259	1.99e-10	-4.07595	0.146827	-3.00284	2.89e-06	-2.78324	0.130106	6	8	16	17	4	6	193	191	116	200	158	140	14	13	4	11	25	14	175	130	87	116	79	131
AAACTGTG	-1.48087	0.000119301	-2.38361	0.0565845	-0.947667	0.0180152	-1.38451	0.070099	59	93	98	40	126	58	185	207	160	328	302	415	51	151	33	51	71	83	142	168	142	131	146	205
AAACTGTT	-3.99819	7.5e-13	-4.29443	0.149013	-2.43076	1.14e-05	-2.23951	0.10678	4	20	17	5	8	11	83	190	156	273	213	265	7	14	8	19	44	37	137	113	107	139	123	126
AAACTTAA	-1.90719	4.91e-05	-2.65563	0.109537	-0.074538	0.890341	-0.815758	0.0917122	14	15	34	16	17	26	58	103	54	153	64	97	49	61	40	75	39	24	128	63	49	34	47	50
AAACTTAC	-3.24106	2.45e-06	-3.19342	0.160415	-3.51354	2.78e-06	-2.55598	0.258582	12	7	18	7	0	7	57	58	44	164	168	86	1	10	2	1	9	4	130	58	54	48	32	24
AAACTTAG	-3.44969	4.59e-10	-3.45086	0.139591	-1.85868	0.000712644	-1.71995	0.114757	0	5	18	8	30	12	45	256	121	208	179	125	17	12	7	32	19	59	193	160	65	65	50	66
AAACTTAT	-1.34132	0.0057627	-2.23008	0.0719835	-0.698518	0.178354	-1.22015	0.0849991	33	106	116	27	13	47	109	155	97	195	161	201	73	46	21	18	45	81	112	107	51	63	58	132
AAACTTCA	0.950822	0.00330994	-0.713404	0.0452559	-0.0646591	0.865589	-0.557057	0.0632179	222	334	369	137	224	212	52	154	106	185	201	239	123	188	60	99	140	208	88	74	349	102	132	131
AAACTTCC	-1.72545	0.00469033	-2.54864	0.157074	-0.610375	0.363698	-1.12975	0.192664	19	12	16	11	4	4	23	62	35	29	45	61	8	7	4	18	16	17	15	45	12	15	7	27
AAACTTCG	0.219028	0.58615	-1.23428	0.0505191	0.418012	0.31149	-0.286339	0.0677151	119	91	196	103	270	101	102	142	110	148	184	224	100	149	76	156	121	118	110	59	170	129	74	52
AAACTTCT	0.729624	0.0168484	-0.83051	0.0606677	0.97711	0.00219551	-0.0204474	0.076986	94	110	147	92	111	175	51	86	82	120	98	83	77	173	54	87	120	134	74	54	61	45	66	62
AAACTTGA	-1.86379	0.000334412	-2.57817	0.0944927	-0.75466	0.166515	-1.23022	0.0886527	10	60	53	10	17	18	66	118	98	131	85	131	42	76	40	32	26	19	89	102	66	82	64	78
AAACTTGC	-3.31837	2.53e-08	-3.23734	0.110418	-3.87959	3.85e-09	-3.26277	0.184205	1	23	45	20	1	14	75	130	114	306	310	187	2	5	2	12	4	9	111	95	88	102	60	106
AAACTTGG	-3.33707	1.29e-13	-3.60517	0.101833	-2.49987	7.89e-08	-2.43387	0.107057	14	29	37	20	8	11	140	372	119	198	164	316	22	16	16	28	17	21	140	108	160	125	110	138
AAACTTGT	-3.69593	1.8e-11	-4.04286	0.104481	-3.00214	1.14e-07	-2.72565	0.104412	10	20	27	19	14	25	149	278	187	437	304	440	8	26	7	18	36	41	223	237	152	190	171	201
AAACTTTA	-1.18422	0.00467442	-2.11039	0.101006	0.179484	0.699116	-0.62341	0.0776757	19	24	77	41	14	17	40	48	49	95	107	159	48	42	57	78	143	106	115	89	69	51	61	98
AAACTTTC	-3.68371	2.43e-10	-3.80319	0.10299	-2.8113	2.68e-06	-2.7318	0.112612	2	21	32	30	20	8	174	291	208	331	291	317	7	27	12	13	28	28	139	165	108	126	224	127
AAACTTTG	-1.80928	0.00129323	-2.49469	0.102218	-1.22798	0.0354627	-1.5107	0.0988159	24	56	36	6	29	9	75	77	61	116	127	199	14	57	18	65	18	9	73	87	80	91	85	69
AAACTTTT	-3.53108	9.92e-15	-3.80741	0.111137	-3.41462	2.22e-12	-3.00247	0.153966	7	18	32	14	14	34	174	170	213	304	475	244	2	10	10	10	13	21	274	125	90	102	129	109
AAAGAAAA	-3.07625	0.00241969	-3.50095	0.528409	-1.4622	0.162363	-0.769637	0.400252	0	4	6	3	0	0	6	17	12	17	55	11	1	4	3	8	0	0	11	19	3	10	7	6
AAAGAAAC	-3.53356	0.00032918	-3.23171	0.440252	-3.58939	0.000843219	-2.66503	0.481805	1	1	4	1	3	0	15	11	16	24	16	47	1	1	0	0	1	4	11	11	19	13	14	20
AAAGAAAG	-3.12164	2.9e-08	-3.62998	0.237015	-3.23258	1.1e-07	-3.17856	0.243727	11	3	8	4	6	8	81	55	24	96	79	87	6	8	1	4	3	8	82	116	28	35	23	40
AAAGAAAT	-2.07745	1.15e-06	-2.66767	0.232064	-2.00749	9.56e-06	-2.39721	0.243157	13	19	22	10	3	8	37	40	25	54	165	58	14	13	9	10	10	1	59	41	56	41	32	38
AAAGAACA	-1.59081	0.0409915	-2.06507	0.35371	-2.77158	0.00159433	-2.02235	0.396426	1	3	4	3	5	3	13	6	10	20	8	6	0	1	3	0	3	2	11	20	9	6	15	12
AAAGAACC	-1.86132	0.071332	-2.36176	0.589907	-1.90605	0.081919	-1.39128	0.461898	4	0	1	1	3	0	7	4	3	11	6	12	1	1	0	1	0	6	1	8	9	7	3	7
AAAGAACG	-3.14783	5.14e-06	-3.86766	0.214691	-1.4789	0.0325181	-1.74278	0.130808	5	11	14	2	3	11	32	60	54	75	99	153	13	28	5	7	28	22	54	59	39	58	64	30
AAAGAACT	-0.168224	0.82022	-1.41315	0.175566	-1.22109	0.0985123	-1.14304	0.26853	4	7	31	14	8	14	8	7	23	29	8	16	8	10	2	12	4	1	8	43	13	8	9	18
AAAGAAGA	-3.94707	5.65e-06	-4.23145	0.463293	-1.4091	0.0755362	-1.64035	0.214766	0	3	4	0	0	4	23	33	21	42	24	36	6	6	11	9	3	2	37	22	8	17	26	21
AAAGAAGC	-2.21916	0.0362699	-1.66854	0.207789	-3.29135	0.00669289	-2.04393	0.464705	0	0	23	19	0	0	36	17	24	26	51	34	2	1	0	1	3	1	14	13	21	16	8	10
AAAGAAGG	-3.46617	1.49e-05	-3.51841	0.329416	-4.04076	6.6e-06	-2.63984	0.405576	3	1	4	0	4	5	18	31	16	25	88	62	1	1	1	3	2	2	98	30	20	17	9	26
AAAGAAGT	-3.60294	1.56e-05	-3.27936	0.377797	-2.49116	0.00329642	-2.04672	0.321336	4	6	0	1	0	3	26	26	36	43	44	30	0	0	7	6	1	1	10	13	28	28	17	13
AAAGAATA	-1.29058	0.253834	-1.41828	0.353209	-3.3963	0.0068579	-1.24446	0.513773	0	16	10	1	0	1	8	9	9	18	8	14	0	1	0	0	2	4	21	7	6	27	10	7
AAAGAATC	-3.95468	1.22e-06	-3.27061	0.239235	-3.36162	8.64e-05	-2.69954	0.259086	6	3	1	0	12	3	105	50	43	78	65	146	0	4	1	9	5	4	106	65	27	28	23	26
AAAGAATG	-2.36059	0.000904249	-2.69154	0.198115	-2.85411	0.000411985	-2.74968	0.537179	1	1	15	12	4	7	20	25	31	47	28	83	4	3	2	2	2	2	16	25	27	28	10	17
AAAGAATT	-1.05372	0.14705	-1.32413	0.216854	-2.31888	0.0035211	-2.27602	0.306747	1	1	5	1	39	6	8	20	23	28	25	39	7	8	2	0	0	3	47	19	18	10	10	14
AAAGACAA	-0.97752	0.0747275	-2.27492	0.232798	-2.72856	7.58e-06	-2.9493	0.376198	11	17	28	4	10	8	12	35	26	29	14	49	7	4	3	4	7	4	32	105	26	14	22	24
AAAGACAC	-2.0345	0.00340101	-2.67278	0.287258	-2.16384	0.00525673	-1.88743	0.412815	3	3	19	9	4	2	20	42	25	29	23	23	0	3	2	3	6	4	14	33	7	11	14	13
AAAGACAG	-1.73653	4.97e-06	-3.55663	0.305257	-2.02415	8.43e-07	-2.85923	0.359549	12	13	15	11	11	8	16	38	55	58	48	58	11	13	4	9	9	9	55	49	23	53	24	53
AAAGACAT	-0.774763	3.97e-10	-1.89687	0.0149164	-0.783853	9.67e-10	-1.26085	0.0336127	1438	2465	3174	1511	1517	1489	2607	3558	2591	4784	4354	4657	1430	1646	811	1585	1832	1954	3464	3437	2730	2669	2462	3137
AAAGACCA	-0.927913	0.235687	-1.97871	0.181705	-2.27966	0.00976219	-2.76893	0.610762	26	12	10	4	3	6	34	13	10	7	19	58	4	0	2	3	3	2	19	13	7	11	11	20
AAAGACCC	-2.25817	0.0433302	-2.42395	0.447265	-1.5966	0.23315	-2.30218	1.09803	3	1	1	0	0	4	14	4	8	11	5	6	1	0	0	1	2	1	4	1	2	4	0	6
AAAGACCG	-3.25639	7.24e-09	-3.8309	0.180397	-2.82621	2.37e-06	-2.50229	0.194074	4	6	9	10	10	9	67	53	56	170	121	100	5	1	2	3	15	13	55	55	43	33	61	49
AAAGACCT	0.199603	0.679098	-1.38872	0.150772	-0.0153819	0.977552	-0.748378	0.163406	39	26	56	26	13	9	24	22	15	57	31	20	15	12	13	21	27	31	24	27	19	22	22	22
AAAGACGA	-1.43535	0.0687405	-2.27283	0.229105	-2.44063	0.00238992	-2.56613	0.247217	10	1	6	1	11	4	8	11	19	13	48	16	4	6	4	7	5	7	15	10	23	74	36	43
AAAGACGC	-1.07668	0.276427	-1.94265	0.816635	-0.095446	0.927068	-1.05391	0.510739	0	0	2	3	3	1	9	0	0	3	4	5	7	1	1	4	4	4	3	2	1	5	6	8
AAAGACGG	-2.52846	8.58e-06	-3.27138	0.289767	-2.57118	5.85e-05	-2.83179	0.433553	0	1	13	8	5	1	7	20	25	86	23	23	3	1	3	4	2	3	13	18	11	26	21	21
AAAGACGT	-0.388381	0.347768	-1.63192	0.0837284	0.127087	0.782787	-0.555227	0.0885269	20	67	66	50	19	79	32	71	83	122	47	96	53	58	32	58	91	75	92	63	47	65	54	58
AAAGACTA	-1.02297	0.104799	-2.38343	0.298009	-0.691203	0.296579	-1.12231	0.252488	4	7	8	2	8	5	8	24	11	17	6	10	5	4	4	7	7	13	26	9	7	11	9	13
AAAGACTC	-0.209995	0.757616	-1.40294	0.0706694	0.249549	0.733437	-0.536879	0.10161	42	46	175	119	53	62	49	226	59	82	60	149	56	51	17	47	43	42	52	53	21	48	29	42
AAAGACTG	-2.01079	0.000552835	-2.99502	0.315405	-1.59645	0.0155348	-1.93419	0.506219	4	6	8	3	2	10	17	12	19	27	33	50	6	2	1	4	4	3	8	15	11	8	12	13
AAAGACTT	1.82276	3.59e-06	-0.0829215	0.0672774	0.752426	0.0666696	-0.0472991	0.079201	141	280	328	130	120	115	21	54	49	114	72	52	81	78	53	100	121	140	35	93	55	72	60	62
AAAGAGAA	-2.01765	0.0494345	-2.1085	0.463639	-3.63432	0.00445655	-1.62045	1.12057	0	4	4	0	4	0	0	11	2	11	15	20	0	1	1	1	0	0	2	8	3	12	11	7
AAAGAGAC	-3.65534	1.93e-06	-3.51145	0.349492	-2.04135	0.00643954	-2.10819	0.273164	0	2	2	1	7	3	25	24	6	41	35	118	6	6	5	2	6	0	24	27	15	20	22	15
AAAGAGAG	-3.00171	3.11e-06	-3.36203	0.186688	-3.63968	9.76e-08	-3.42049	0.214449	1	10	9	10	13	5	59	57	50	81	90	115	1	7	4	4	10	13	61	153	55	125	76	70
AAAGAGAT	-3.28602	4.91e-12	-3.95361	0.175267	-3.71817	1.46e-13	-3.28315	0.221102	8	13	24	8	6	8	49	107	89	90	257	152	6	4	4	12	8	8	97	159	60	63	175	68
AAAGAGCA	-2.62795	0.00115174	-2.83082	0.394266	-2.43306	0.00602904	-2.26263	0.421062	1	3	10	3	1	0	19	14	15	17	17	24	0	2	1	2	5	1	11	7	7	9	19	12
AAAGAGCC	-3.11123	0.000509422	-2.96497	0.352692	-3.70217	0.00168077	-1.10591	0.734176	2	0	5	2	0	2	14	25	15	12	9	22	0	0	0	3	0	0	12	11	3	6	4	12
AAAGAGCG	-1.34355	0.0551578	-2.07753	0.206382	-2.28605	0.00258603	-2.16675	0.239737	40	12	7	2	3	2	15	48	14	26	75	62	6	9	4	5	2	2	26	68	13	19	15	25
AAAGAGCT	-4.16982	1.42e-09	-3.9939	0.595744	-2.53618	7.38e-05	-2.08612	0.275275	3	0	2	1	2	4	25	53	22	31	44	92	0	2	6	1	8	5	26	33	22	30	17	23
AAAGAGGA	-2.71852	6.95e-05	-2.26239	0.310559	-3.5663	1.7e-06	-2.59689	0.271657	3	3	2	0	0	12	17	32	12	39	43	23	0	3	0	3	6	4	40	32	23	20	15	80
AAAGAGGC	-3.58596	4.12e-05	-3.56889	0.239791	-3.38316	0.000216345	-2.7354	0.277571	2	9	5	2	2	2	34	31	34	62	95	45	2	0	3	5	4	4	43	33	32	25	37	51
AAAGAGGG	-3.20001	2.3e-06	-3.04021	0.2718	-3.47368	2.9e-06	-2.33688	0.393452	2	3	12	4	2	0	23	38	22	54	41	44	2	2	0	2	4	5	30	81	29	17	13	13
AAAGAGGT	-4.40502	1.12e-11	-4.62623	0.254772	-3.69269	1.78e-08	-2.81802	0.186911	3	6	4	3	4	6	83	86	63	106	182	147	3	4	2	10	9	6	66	150	90	59	62	57
AAAGAGTA	-4.40131	6.69e-08	-3.86542	0.461479	-3.22476	2.51e-06	-2.57952	0.282056	0	0	2	1	2	2	20	30	17	31	26	46	1	5	3	1	3	6	48	34	26	23	46	25
AAAGAGTC	-4.32542	1.34e-05	-3.40984	0.379005	-4.0467	0.000298255	-2.62669	0.446608	0	0	4	3	5	1	120	26	16	19	25	34	0	1	0	1	4	1	18	14	30	18	19	20
AAAGAGTG	-3.61951	3.16e-09	-3.94763	0.189407	-3.0177	1.46e-06	-2.38068	0.160046	4	4	8	10	3	11	46	96	48	154	170	113	9	4	3	9	11	11	46	89	119	43	49	60
AAAGAGTT	-2.83052	0.000105575	-3.00438	0.165708	-1.72672	0.0251923	-1.92118	0.202377	1	2	9	2	26	6	36	60	38	92	112	73	7	10	6	3	6	6	28	26	16	25	26	27
AAAGATAA	-2.83824	6.29e-06	-3.45244	0.18514	-2.42694	0.000223505	-2.19809	0.217511	3	5	13	6	10	8	35	65	43	55	113	60	5	1	3	10	10	10	41	44	52	29	26	39
AAAGATAC	-3.4945	0.00193093	-3.11601	1.08033	-2.92268	0.00418363	-2.18429	0.409105	1	1	1	1	0	0	8	10	4	8	8	13	1	3	0	1	0	3	13	17	5	14	11	7
AAAGATAG	-3.45592	4.01e-08	-3.87901	0.229811	-3.04112	2.03e-06	-2.89542	0.202499	9	6	8	2	2	3	47	60	59	57	68	78	8	8	3	6	5	6	49	143	40	31	38	40
AAAGATAT	-2.45601	6.18e-05	-3.16719	0.233138	-1.88332	0.0021599	-1.97469	0.161779	3	9	17	5	7	12	30	37	52	84	67	52	10	15	9	15	27	12	71	40	41	149	27	39
AAAGATCA	-2.51942	0.000857924	-3.0249	0.207501	-1.4318	0.0589102	-1.68272	0.139674	3	2	12	5	4	10	20	47	16	64	47	51	11	37	11	2	11	19	73	45	28	28	60	49
AAAGATCC	-5.29116	4.19e-07	-4.57573	0.509933	-1.79122	0.0331058	-1.60098	0.3175	1	1	1	0	0	1	43	19	22	17	27	33	1	1	1	5	2	6	5	5	18	10	13	7
AAAGATCG	-1.83463	0.00140375	-2.54651	0.123394	-1.08346	0.0740536	-1.28802	0.153518	4	36	34	5	14	6	23	68	66	78	68	59	4	26	7	29	14	6	24	32	58	17	26	43
AAAGATCT	-0.372126	0.39434	-1.42398	0.114927	0.112382	0.821627	-0.518269	0.12096	35	54	32	3	24	29	25	22	21	84	51	89	32	38	15	19	31	27	45	17	24	31	24	29
AAAGATGA	-3.55112	4.23e-06	-3.01183	0.251246	-2.21776	0.00327964	-2.02167	0.188231	6	0	5	3	1	5	22	92	33	44	32	53	10	5	4	14	7	1	64	35	24	17	52	32
AAAGATGC	-2.51625	0.00152262	-2.53642	0.198786	-2.04804	0.0169968	-1.9635	0.26809	0	2	23	13	3	1	28	35	20	46	85	33	6	1	1	2	8	5	9	32	6	16	25	15
AAAGATGG	-2.90186	0.000182962	-3.63395	0.328185	-2.46046	0.00195262	-1.89119	0.247808	2	2	4	4	5	3	26	16	13	41	60	29	3	0	2	1	9	9	17	42	18	28	19	20
AAAGATGT	-1.59142	0.0290141	-2.0847	0.172695	-1.71495	0.0262228	-1.37151	0.2261	10	2	26	16	2	2	18	40	21	55	21	36	0	5	2	13	10	8	33	48	16	18	13	13
AAAGATTA	-1.46574	0.0318263	-2.18439	0.22334	-0.561273	0.435032	-0.939355	0.165395	3	2	15	12	1	6	16	19	13	29	18	23	37	9	3	2	11	10	32	27	15	12	19	14
AAAGATTC	-1.81085	0.0113207	-2.29812	0.139132	-1.37769	0.0649351	-1.60508	0.144676	1	17	31	10	6	19	45	61	27	66	53	53	9	13	15	11	16	13	86	31	37	48	17	29
AAAGATTG	-4.14414	2.26e-08	-4.10011	0.243738	-2.50626	0.000735713	-2.28643	0.208512	7	1	3	4	2	4	49	51	41	66	210	79	4	8	3	2	9	5	28	19	38	30	42	33
AAAGATTT	0.710426	0.104705	-0.695383	0.134842	1.50687	0.000634482	0.468067	0.127414	23	35	27	9	47	27	8	22	16	21	20	40	21	45	14	22	132	80	10	26	6	20	38	14
AAAGCAAA	-4.10721	3.8e-05	-3.1605	0.428238	-3.0983	0.00159527	-2.75293	0.338427	0	1	0	0	5	3	18	13	62	15	37	30	4	0	2	5	3	1	21	29	24	22	18	37
AAAGCAAC	-3.03431	0.000729636	-2.77924	0.26238	-1.95718	0.0509277	-1.77153	0.422405	4	0	0	0	13	3	15	21	45	35	75	30	1	2	3	1	1	4	15	19	3	6	9	6
AAAGCAAG	-3.06837	1.4e-06	-3.40348	0.189174	-4.01821	1.23e-07	-3.51366	0.36545	3	4	4	4	13	8	26	67	53	77	76	81	4	2	1	3	2	1	39	53	31	46	37	33
AAAGCAAT	-3.37673	3.78e-06	-3.59464	0.212633	-1.60071	0.0248363	-1.65212	0.162522	3	3	11	3	7	2	50	40	47	91	46	44	6	6	1	44	18	2	48	49	17	30	76	37
AAAGCACA	-2.41946	0.0143535	-3.09405	0.633078	-0.356468	0.718529	-0.788602	0.277344	1	3	1	2	1	0	5	5	9	9	7	15	6	3	1	10	11	4	5	18	7	4	6	9
AAAGCACC	-1.14709	0.139145	-2.03464	0.147736	-0.446687	0.605034	-0.854806	0.168736	2	18	20	5	19	9	14	30	20	28	43	50	23	16	6	6	9	7	24	10	11	13	20	27
AAAGCACG	-2.56407	0.000168822	-2.69099	0.229349	-2.24504	0.00202992	-2.2212	0.262572	0	2	2	5	7	12	19	33	20	71	28	45	4	2	1	4	8	5	39	17	10	29	14	19
AAAGCACT	0.093075	0.901204	-1.46312	0.122901	0.849777	0.252907	-0.119845	0.153174	38	15	39	33	12	20	7	13	54	26	34	36	13	14	9	51	40	23	19	17	14	14	15	13
AAAGCAGA	-0.547875	0.639983	-1.50129	0.511312	-4.34639	0.00216743	-2.16796	0.557156	0	32	40	1	0	2	8	3	0	10	13	79	0	1	0	2	0	0	24	14	6	13	7	11
AAAGCAGC	-5.42195	5.18e-05	-4.73225	1.03532	-4.55884	0.000201622	-2.77353	0.40847	0	1	2	0	0	0	19	27	14	34	19	22	1	1	1	2	1	1	101	45	17	19	10	15
AAAGCAGG	-4.03038	2.17e-05	-3.46844	0.238285	-5.33023	7.31e-07	-3.45151	0.348485	0	0	8	5	8	3	49	139	35	62	63	84	0	0	0	1	3	6	35	182	66	50	55	31
AAAGCAGT	-3.22681	0.000276128	-3.45749	0.196444	-2.66692	0.0032077	-1.70909	0.164782	1	3	9	1	5	19	39	48	66	85	77	100	2	3	1	4	26	27	29	44	131	70	57	47
AAAGCATA	-2.57079	0.000850917	-2.55194	0.228099	-2.04833	0.00882508	-1.415	0.223049	1	11	10	4	0	1	25	13	20	40	29	38	1	13	3	10	3	1	48	19	13	30	14	29
AAAGCATC	-4.04722	1.62e-05	-3.52408	0.347389	-2.76138	0.00459846	-2.23515	0.35516	0	0	1	4	0	5	24	33	25	49	26	47	4	1	0	3	1	2	18	25	13	15	9	3
AAAGCATG	-2.63432	0.000513548	-2.54964	0.175946	-1.50212	0.0501434	-1.70022	0.0979902	1	0	3	4	29	11	33	50	36	109	87	96	5	3	9	88	57	28	41	79	49	193	148	65
AAAGCATT	-3.2664	1.12e-05	-3.6103	0.186696	-2.17179	0.00521149	-1.87672	0.21526	3	3	10	12	1	7	47	37	46	86	68	129	4	15	3	1	7	2	31	33	15	23	25	37
AAAGCCAA	-0.454153	0.595793	-1.26302	0.215476	-3.84809	0.000364134	-1.1327	0.552885	6	3	30	20	1	1	10	19	17	10	12	12	4	0	0	0	1	0	10	9	29	6	7	16
AAAGCCAC	-3.56137	0.00038296	-3.44664	0.491229	-3.73228	0.00050099	-2.83164	0.474497	0	2	6	0	0	1	3	5	12	33	33	28	1	4	1	0	0	0	8	44	10	11	4	18
AAAGCCAG	-3.89942	7.21e-07	-3.86772	0.345723	-0.2862	0.72308	-0.836998	0.21341	2	1	4	0	4	3	20	44	21	66	48	53	2	10	2	3	25	18	11	10	6	14	7	30
AAAGCCAT	-2.94757	3.81e-09	-3.64709	0.216422	-2.81404	8.54e-07	-2.55126	0.293111	3	8	23	11	4	5	36	40	75	104	78	117	7	3	1	7	4	3	39	50	19	39	28	25
AAAGCCCA	-2.4892	0.00022063	-2.88133	0.315708	-2.14307	0.00193358	-2.01898	0.283222	1	2	3	1	5	4	3	10	16	19	19	46	0	4	3	4	2	4	17	24	7	10	13	18
AAAGCCCC	-1.75058	0.248116	0.285183	1.09565	0.188711	0.908702	-1.78003	1.15716	5	0	0	0	0	0	1	0	6	11	3	4	1	1	11	0	0	0	14	4	0	1	2	1
AAAGCCCG	-2.39755	0.0493702	NA	Inf	-1.82872	0.1682	-0.0848314	1.22706	0	1	2	1	1	1	5	9	4	5	5	5	0	0	1	0	2	2	0	6	2	8	1	3
AAAGCCCT	-2.00173	0.00227544	-2.56585	0.213418	-0.345404	0.630683	-0.717501	0.174526	3	16	12	6	2	4	38	15	28	43	24	26	10	4	6	36	21	6	31	11	22	27	11	18
AAAGCCGA	-1.22398	0.216288	-1.81126	0.291715	-2.42081	0.0203907	-2.32604	0.335995	3	2	13	9	0	0	6	14	7	13	15	12	1	0	2	1	4	5	10	19	2	16	17	16
AAAGCCGC	-3.03098	0.0254081	NA	Inf	-2.03511	0.120114	NA	Inf	0	0	1	1	1	1	7	8	1	14	5	3	3	2	2	0	0	0	2	3	5	11	6	8
AAAGCCGG	-4.32096	6.44e-08	-3.79711	0.420783	-3.00073	6.39e-05	-2.53362	0.239308	2	0	0	1	4	3	28	56	23	55	36	59	2	7	1	4	3	5	25	45	22	56	22	24
AAAGCCGT	-2.43262	0.00613228	-3.06973	0.484181	-2.2169	0.0106939	-1.74286	0.417855	0	2	4	1	2	3	2	12	13	14	22	10	1	6	1	3	1	6	36	11	13	9	12	14
AAAGCCTA	-1.62434	0.029643	-2.21961	0.213504	-2.09756	0.00667875	-1.81367	0.253139	1	4	9	12	5	1	17	11	12	22	29	22	13	5	0	1	5	5	24	32	32	16	17	10
AAAGCCTC	0.545768	0.637458	-0.411016	0.269463	-0.883063	0.504892	-0.899787	0.527411	51	11	1	0	0	1	12	9	7	21	8	4	1	1	0	5	3	2	5	5	2	5	0	8
AAAGCCTG	-2.56934	0.000664309	-2.56984	0.28176	-2.15498	0.0096114	-1.76047	0.33351	4	10	6	2	1	1	8	18	15	59	20	54	2	3	5	1	0	2	11	22	7	16	10	8
AAAGCCTT	-2.87735	0.000426532	-3.49259	0.293474	-2.23374	0.00812335	-1.81067	0.233166	9	4	5	3	1	6	8	38	15	93	33	102	2	9	1	5	10	7	29	32	28	57	9	15
AAAGCGAA	-2.12752	0.00873728	-2.83015	0.195486	-1.15919	0.183197	-1.46013	0.237006	4	8	11	3	11	3	26	28	31	40	35	30	7	2	6	6	6	9	12	23	14	20	10	16
AAAGCGAC	-2.45172	0.00223633	-2.54952	0.196398	-0.773969	0.364389	-0.998012	0.145236	12	5	2	3	14	2	15	45	41	65	26	92	44	15	0	14	21	7	25	50	27	39	21	22
AAAGCGAG	-0.974517	0.19025	-1.86738	0.122071	-2.71543	0.000336628	-1.57755	0.131438	3	8	18	12	63	22	38	32	20	90	78	67	10	7	3	6	43	33	31	35	72	418	79	31
AAAGCGAT	-3.34107	3.58e-06	-2.62874	0.350252	-2.60039	0.000303786	-2.0447	0.3434	1	1	8	3	1	1	10	45	13	29	22	45	5	1	1	5	2	3	23	28	14	24	13	16
AAAGCGCA	-1.58886	0.0139569	-2.39233	0.165895	-1.43115	0.0286178	-1.50088	0.122792	17	13	13	4	7	11	12	30	51	55	39	47	7	20	4	5	52	46	23	177	50	26	33	68
AAAGCGCC	-3.97441	0.000486359	-3.82447	0.740233	-3.24501	0.00505204	-2.38685	0.767473	0	1	2	0	1	0	3	14	13	14	14	8	0	0	0	2	0	2	5	2	10	14	6	4
AAAGCGCG	-2.2267	0.000439158	-2.68534	0.165752	-1.62045	0.014204	-1.65097	0.172693	4	6	22	16	4	6	33	47	41	54	72	46	17	9	7	8	5	5	31	16	22	57	21	38
AAAGCGCT	-3.33068	0.000185599	-2.96459	0.402332	-3.77674	0.000125719	-1.22118	0.56218	1	0	5	5	1	1	27	9	11	44	32	25	0	4	1	1	0	2	5	7	4	17	7	90
AAAGCGGA	-2.74175	0.00333398	-3.28885	0.334378	-2.52627	0.006624	-2.33446	0.223886	1	4	3	1	3	4	10	14	13	23	29	43	0	4	1	2	15	6	19	19	16	18	51	42
AAAGCGGC	-5.45118	6.42e-06	-4.17618	0.720018	-3.68723	0.000517962	-3.07833	0.396663	0	0	1	0	1	1	28	8	19	34	22	35	0	1	1	1	4	1	13	17	16	22	28	16
AAAGCGGG	-4.54694	2.17e-07	-4.15517	0.275616	-4.22511	3.86e-06	-3.53623	0.327669	0	4	7	3	1	0	31	90	51	75	69	31	1	3	0	4	4	1	53	100	39	35	22	20
AAAGCGGT	-3.19489	0.000111056	-3.49445	0.183741	-1.78954	0.0341937	-1.49083	0.16053	2	0	19	8	8	6	20	76	80	73	68	103	3	3	2	2	29	35	29	46	69	32	24	53
AAAGCGTA	-0.990254	0.189871	-1.95613	0.17697	-1.73409	0.0213234	-1.60682	0.158663	6	5	11	4	23	4	13	13	16	24	26	38	6	11	0	5	22	32	86	27	22	44	52	31
AAAGCGTC	-2.4077	0.000579251	-2.17946	0.195799	-2.64335	0.000338013	-2.5951	0.214078	0	2	23	21	1	1	46	40	19	36	71	50	10	4	6	3	8	1	84	50	27	43	20	24
AAAGCGTG	-2.67433	5.22e-05	-3.02159	0.141285	-1.91147	0.00433721	-1.79203	0.122109	2	13	30	11	8	6	56	26	73	166	84	57	12	6	5	9	22	54	60	43	67	101	66	86
AAAGCGTT	-1.83941	0.00304093	-2.1298	0.144784	-0.860999	0.188283	-1.31799	0.138854	1	9	6	0	35	12	20	42	31	81	71	48	25	15	17	8	13	8	53	46	22	23	28	23
AAAGCTAA	-3.42701	0.000665234	-1.74437	0.836931	-1.72035	0.0389261	-1.51702	0.278932	0	1	0	1	1	2	11	13	10	9	12	5	1	2	9	6	4	0	19	19	15	21	13	10
AAAGCTAC	-5.03645	5.53e-05	-2.32633	0.640866	-3.30395	0.00211031	-2.81405	0.320904	0	0	0	0	3	0	11	28	15	33	15	19	6	2	0	0	3	1	47	25	7	13	22	20
AAAGCTAG	-2.82902	0.000149415	-2.86654	0.169109	-2.71612	0.000949228	-2.4248	0.270389	0	6	23	10	8	2	38	27	26	97	162	34	2	5	1	6	1	5	25	37	13	14	36	22
AAAGCTAT	-5.8717	2.73e-09	-4.95422	1.01265	-2.78741	4.27e-05	-2.455	0.21076	0	2	1	1	0	0	44	42	46	58	33	15	4	3	3	3	3	13	53	34	33	17	53	33
AAAGCTCA	-2.54681	0.0105383	-2.88334	0.577597	-1.28529	0.190148	-0.770747	0.367389	0	1	7	1	1	0	8	14	9	8	3	9	3	3	4	3	0	2	3	3	10	4	15	8
AAAGCTCC	-1.93483	0.0669689	-2.57253	0.296709	-2.21283	0.0478043	-2.00255	0.405729	1	5	4	2	6	1	3	41	12	9	3	9	0	4	2	3	2	2	4	5	31	11	2	12
AAAGCTCG	-1.45451	0.00429209	-2.17283	0.120005	-0.692397	0.199537	-0.962717	0.123074	7	22	39	19	18	13	81	45	27	65	57	59	15	4	15	22	28	58	49	82	46	23	26	33
AAAGCTCT	-3.77167	1.49e-05	-4.64354	0.590419	-5.05611	1.06e-06	-2.45434	0.492838	4	4	2	0	0	2	25	48	21	48	27	18	0	0	0	0	3	3	26	82	49	17	17	20
AAAGCTGA	-1.25906	0.110927	-2.10145	0.139365	-3.71415	1.97e-05	-2.60162	0.256176	3	6	9	7	32	21	27	31	29	41	41	66	1	3	0	1	11	6	71	82	35	59	35	21
AAAGCTGC	-2.89696	4.08e-05	-3.15314	0.142155	-3.71751	2.01e-06	-2.84013	0.214098	1	22	16	4	5	14	28	125	60	153	71	75	2	1	0	10	8	4	52	64	51	41	66	79
AAAGCTGG	-4.20879	1.53e-06	-4.071	0.315699	-2.81218	0.00152717	-1.8948	0.30631	3	2	4	1	0	3	14	36	57	47	69	50	4	1	0	2	6	3	25	19	28	12	8	28
AAAGCTGT	-2.75553	0.000119458	-3.19648	0.148494	-1.99221	0.006746	-1.88052	0.157106	2	13	14	4	14	11	36	63	42	93	80	156	10	2	18	9	13	9	122	79	27	34	26	43
AAAGCTTA	-2.33352	0.00972243	-2.738	0.313904	-4.40399	9.13e-07	-3.01565	0.224679	2	0	4	3	5	2	14	10	16	24	11	17	3	5	6	3	6	3	58	23	402	28	9	74
AAAGCTTC	-3.46467	4.13e-05	-2.33389	0.293132	-3.79501	5.98e-05	-3.01351	0.42947	0	0	2	0	4	9	44	13	26	48	38	20	2	0	1	2	2	2	46	12	18	17	27	24
AAAGCTTG	-0.404006	0.553946	-1.67381	0.131946	-0.805083	0.257464	-1.1922	0.176812	20	18	30	10	16	16	8	30	16	47	22	58	16	7	4	17	11	9	19	37	26	16	16	10
AAAGCTTT	-3.38826	0.00029251	-3.17927	0.232828	-3.88731	0.000103722	-3.67546	0.364573	4	1	2	4	1	8	35	37	34	38	61	60	3	1	3	1	4	2	74	66	31	33	30	19
AAAGGAAA	-2.0078	0.00825763	-2.38172	0.259376	-3.27202	0.000367488	-2.53177	0.407476	1	1	5	0	16	2	11	20	6	13	48	31	1	1	1	2	2	1	12	13	9	17	11	27
AAAGGAAC	-5.13153	2.02e-06	-4.96747	0.718073	-4.22341	3.8e-05	-2.80475	0.43603	0	0	2	0	0	3	6	56	25	30	35	45	0	1	0	1	5	1	16	41	23	27	8	46
AAAGGAAG	-3.62245	3.62e-05	-3.75773	0.20632	-3.10499	0.00111391	-2.62007	0.326747	0	4	9	8	5	4	34	49	41	112	75	130	0	3	3	1	5	3	20	46	21	25	11	29
AAAGGAAT	-2.35832	0.00132247	-2.79222	0.191503	-3.06787	0.000117819	-2.57022	0.271989	6	8	5	2	13	8	27	40	46	69	36	40	5	2	2	11	1	2	106	44	15	30	29	14
AAAGGACA	-1.8111	0.029713	-2.67917	0.298677	-2.06722	0.0170737	-1.81259	0.316096	1	2	8	4	5	2	14	13	11	14	13	16	2	4	1	5	5	2	2	6	11	13	31	21
AAAGGACC	-3.89859	0.000127173	-4.02303	0.514805	-2.24147	0.0221334	-1.60677	0.296811	1	2	2	1	1	1	36	11	2	37	19	28	0	1	0	3	8	5	25	10	15	10	8	17
AAAGGACG	-2.48136	0.0013685	-2.59241	0.58457	-2.88422	0.0011619	-1.65302	0.532796	8	3	3	3	1	0	10	15	27	18	30	21	0	1	0	2	2	5	36	5	16	8	5	12
AAAGGACT	-0.420992	0.511548	-1.361	0.121616	-1.40842	0.0316054	-1.58585	0.16233	11	67	53	3	5	17	18	47	24	38	64	24	13	14	5	9	11	9	20	34	26	46	24	30
AAAGGAGA	-2.80056	6.42e-05	-2.99077	0.22323	-2.09269	0.00378527	-1.97611	0.2129	3	10	6	3	2	4	33	23	19	34	69	47	1	7	1	3	5	14	20	31	22	19	19	30
AAAGGAGC	-3.58484	3.85e-05	-2.80433	0.386787	-4.41426	5.93e-05	-2.90049	0.529668	3	0	0	0	2	5	8	23	22	41	50	20	0	1	0	2	0	1	14	9	25	14	11	21
AAAGGAGG	-3.67727	8.69e-07	-3.47562	0.222853	-3.50239	7.81e-06	-2.29743	0.22555	0	3	2	1	11	9	38	58	44	76	117	96	0	5	1	2	9	9	125	39	54	35	23	47
AAAGGAGT	-3.45922	1.71e-08	-3.32605	0.198466	-3.549	5.05e-08	-3.15848	0.255501	0	13	11	2	2	3	32	43	49	99	57	84	5	4	2	8	3	1	39	63	27	44	86	46
AAAGGATA	-2.35371	0.00390784	-2.74538	0.269799	-2.64621	0.00219079	-1.91599	0.300689	8	4	3	1	5	0	13	30	16	27	31	16	0	3	0	0	4	12	17	17	11	26	18	35
AAAGGATC	-2.66706	0.000864374	-2.89338	0.195517	-3.03089	0.000190755	-2.55521	0.15538	4	2	6	0	19	2	27	38	19	28	91	66	3	10	3	12	19	8	80	33	11	252	73	40
AAAGGATG	-5.15719	7.25e-09	-4.56787	0.416614	-2.54672	0.00178511	-2.05992	0.224664	1	4	2	1	1	1	16	58	86	61	92	92	2	0	1	13	8	4	21	52	13	42	26	29
AAAGGATT	0.389847	0.693357	-0.754258	0.181737	-1.1323	0.260912	-1.45356	0.175476	2	118	86	5	1	1	24	10	17	48	37	14	1	12	10	15	16	2	11	23	10	65	26	10
AAAGGCAA	-3.58343	2.59e-05	-3.22561	0.361258	-1.80505	0.0235362	-1.58131	0.191615	0	5	3	0	6	0	16	23	45	45	24	25	4	7	4	1	2	34	36	34	30	28	31	37
AAAGGCAC	-2.21077	0.00313795	-2.72085	0.192152	-1.99486	0.0102175	-2.00778	0.212386	4	2	15	15	4	0	22	34	31	51	37	28	15	6	2	8	5	2	25	35	19	33	33	25
AAAGGCAG	-2.48449	4.48e-06	-4.01683	0.420774	-2.76842	1.64e-06	-3.07255	0.291329	3	1	15	5	4	3	22	29	20	37	36	43	4	2	3	6	5	4	49	34	18	32	22	37
AAAGGCAT	-0.553109	0.320966	-1.82825	0.0873993	0.0551866	0.931798	-0.726148	0.0970476	82	53	75	36	14	31	67	76	53	126	82	103	37	33	110	46	25	28	115	60	62	40	39	73
AAAGGCCA	-3.04548	0.000146752	-3.00634	0.307031	-3.32143	5.07e-05	-2.50187	0.290638	2	4	8	3	1	0	21	21	11	40	24	44	8	2	0	4	5	0	14	36	2	88	49	17
AAAGGCCC	-3.96551	2.44e-06	-3.78308	0.371869	-1.53794	0.0712873	-1.58973	0.337819	2	1	1	3	2	1	6	57	9	48	23	66	2	7	0	2	2	3	6	12	3	11	7	12
AAAGGCCG	-1.18017	0.10758	-1.77891	0.179809	-0.00801162	0.992494	-0.0791516	0.230819	0	36	15	3	5	11	36	20	14	28	22	42	2	3	1	42	23	4	17	17	7	15	11	17
AAAGGCCT	-1.08121	0.0341627	-2.1633	0.129624	0.669765	0.211784	-0.198656	0.125637	14	15	22	12	8	23	21	50	25	42	37	61	48	23	20	21	27	41	20	24	22	19	23	20
AAAGGCGA	-0.512574	0.432575	-1.64624	0.223996	-1.57203	0.0208027	-1.25904	0.304437	6	8	9	7	6	10	13	10	9	8	23	13	8	5	2	3	6	2	16	11	25	14	6	13
AAAGGCGC	-1.29542	0.077118	-2.26834	0.196693	0.280668	0.734664	-0.54546	0.214696	14	8	7	5	1	12	4	23	29	25	22	43	3	2	33	11	6	4	16	14	19	8	7	9
AAAGGCGG	-2.35547	8.12e-05	-3.05472	0.194429	-1.97661	0.00160616	-2.20577	0.238589	4	9	10	4	7	6	25	26	40	59	33	47	3	11	6	6	5	3	16	17	27	29	34	30
AAAGGCGT	-0.758693	0.0788047	-1.87354	0.0983362	1.41524	0.0011142	0.268518	0.0941862	30	32	34	26	33	26	49	34	44	83	62	101	42	289	53	26	109	97	77	34	37	29	27	57
AAAGGCTA	-0.00289614	0.995689	-1.27578	0.111902	-0.856102	0.092234	-1.13429	0.130631	16	37	46	23	28	32	23	32	16	85	31	30	17	32	12	34	16	11	36	16	48	38	24	91
AAAGGCTC	-2.24649	0.00269971	-2.64345	0.214778	-1.67778	0.0326889	-1.67124	0.213909	2	7	20	8	2	3	11	32	16	51	92	19	2	19	2	5	6	2	29	28	17	18	19	17
AAAGGCTG	-1.42817	0.00880056	-2.35942	0.100082	-0.512111	0.395353	-1.11695	0.122644	22	25	29	23	22	27	62	62	68	114	54	108	24	15	18	24	26	22	32	39	52	27	28	32
AAAGGCTT	-0.010812	0.982786	-1.05093	0.110691	0.292018	0.573598	-0.396983	0.138247	12	62	104	56	8	22	76	33	19	69	46	10	10	26	12	18	42	38	17	42	13	16	22	22
AAAGGGAA	-2.66392	0.000650397	-2.66915	0.314823	-2.6575	0.000923461	-2.16064	0.277691	3	5	7	1	1	1	15	7	19	36	27	19	1	2	0	2	10	4	25	12	12	31	28	17
AAAGGGAC	-4.86808	1.66e-08	-3.55978	0.377476	-3.05399	5.94e-05	-1.96011	0.219921	0	6	1	1	0	1	27	39	36	74	65	65	1	0	1	10	14	4	60	80	45	39	22	27
AAAGGGAG	-2.7519	8.05e-05	-3.33734	0.212559	-2.97831	8.14e-05	-2.801	0.271108	6	7	5	3	13	5	46	80	26	57	55	50	3	3	2	4	9	4	39	58	37	31	23	31
AAAGGGAT	-3.94844	2.28e-08	-4.18121	0.23211	-2.71147	0.000113635	-2.08746	0.173826	4	6	14	3	2	4	63	54	69	76	166	118	0	9	5	17	11	5	135	74	33	48	34	46
AAAGGGCA	-2.06594	0.0113718	-2.4452	0.200331	-2.43436	0.00401832	-1.42115	0.238488	3	12	6	0	11	5	23	30	20	46	26	34	4	1	0	0	1	31	53	48	26	34	23	24
AAAGGGCC	-2.31603	0.0202362	-2.09059	0.30308	-2.25101	0.0490173	-1.85843	0.410518	11	6	1	0	0	3	6	22	12	42	24	45	2	1	0	1	0	5	15	4	8	6	4	10
AAAGGGCG	-1.34546	0.0270401	-2.30046	0.142649	-3.92527	1.88e-06	-3.09884	0.469256	9	4	13	20	10	25	19	40	25	87	60	40	3	3	0	0	2	1	47	29	15	23	19	22
AAAGGGCT	-2.62999	0.000260243	-3.06191	0.168293	-4.1554	1.35e-06	-3.57783	0.345383	1	6	10	4	23	11	33	49	34	124	89	110	2	3	0	2	3	3	40	43	32	73	25	38
AAAGGGGA	-2.90896	0.000887607	-2.4831	0.353672	-2.63861	0.0019727	-1.80696	0.276149	0	0	5	5	2	0	1	15	11	20	16	46	0	4	0	1	11	4	14	46	18	12	15	25
AAAGGGGC	-5.3839	8.43e-09	-4.39827	0.421088	-3.55299	6.42e-05	-2.79399	0.357875	0	3	4	0	0	1	11	40	74	54	134	33	2	3	0	0	5	2	18	24	28	11	16	53
AAAGGGGG	-3.71326	4.67e-08	-2.50316	0.341329	-2.83525	0.000109485	-2.31026	0.392307	3	2	2	1	1	12	29	68	30	51	125	51	4	0	1	1	5	6	21	29	18	20	22	23
AAAGGGGT	-2.51427	0.000251865	-2.62564	0.208014	-3.05531	4.33e-05	-2.17824	0.239427	2	4	5	2	17	7	48	43	15	56	38	54	1	1	2	10	7	2	35	33	14	25	75	32
AAAGGGTA	-2.78232	0.00177502	-2.80533	0.255204	-2.33204	0.0110058	-1.87598	0.272607	2	9	9	0	2	1	21	26	22	13	28	47	1	0	7	1	9	2	41	31	16	12	18	13
AAAGGGTC	-3.1239	0.000196233	-3.23986	0.213519	-3.68267	0.000154883	-3.09373	0.369825	0	1	14	7	1	7	9	40	30	53	67	99	0	2	2	1	2	2	15	12	22	27	29	26
AAAGGGTG	-3.85839	4.48e-11	-3.95234	0.210166	-2.12833	0.000274595	-1.88471	0.186326	1	5	13	4	5	2	34	73	46	133	142	59	6	2	3	8	7	10	28	35	28	30	24	31
AAAGGGTT	-3.20527	2.01e-06	-3.42675	0.1623	-3.26425	7.05e-06	-2.78247	0.206296	6	2	13	1	11	13	31	68	52	107	130	141	7	5	5	3	5	2	59	41	32	72	38	70
AAAGGTAA	-1.55327	0.0983046	-1.74047	0.300634	-2.08845	0.0330089	-1.66811	0.257497	6	1	2	1	10	5	11	2	23	20	19	17	3	1	0	1	2	16	15	13	12	7	22	32
AAAGGTAC	-4.30455	1.16e-07	-4.14038	0.243909	-3.20703	8.04e-05	-2.57197	0.203923	3	6	5	1	5	0	44	80	50	133	84	64	8	3	2	1	6	8	46	56	55	37	48	38
AAAGGTAG	-4.31473	1.03e-08	-3.90225	0.268086	-2.46639	0.000715164	-2.10746	0.183488	2	4	4	0	3	8	21	55	87	102	163	81	10	6	0	3	14	15	27	47	27	91	34	49
AAAGGTAT	-3.26314	2.76e-08	-3.02378	0.16982	-2.21589	0.000152912	-2.27565	0.146118	2	3	20	12	1	9	61	36	50	103	150	102	7	10	6	15	15	14	99	65	31	38	60	66
AAAGGTCA	-1.1557	0.0935766	-1.90549	0.207028	-1.35933	0.0525176	-1.30069	0.169108	1	5	3	4	3	35	11	13	29	30	34	26	9	4	4	6	27	20	36	21	63	23	16	26
AAAGGTCC	-3.12015	0.00172813	-3.16255	0.441598	-1.65243	0.0834805	-0.864351	0.378438	0	1	2	2	2	1	9	16	12	20	10	10	1	0	0	8	6	4	23	11	9	5	9	9
AAAGGTCG	-2.38568	0.000168662	-2.46731	0.160501	-1.39913	0.0327261	-1.57982	0.14607	6	3	11	1	16	26	61	42	50	118	74	51	38	14	3	13	15	3	50	49	23	33	49	50
AAAGGTCT	-1.65301	0.018351	-2.4999	0.127522	-1.66989	0.0223345	-1.75834	0.137311	27	20	16	3	16	10	28	77	41	79	81	55	8	8	5	29	11	19	97	26	17	33	37	89
AAAGGTGA	-4.19467	2.96e-10	-3.86538	0.223397	-1.73799	0.00599308	-1.92563	0.14159	4	4	7	0	2	10	42	132	61	74	197	75	14	10	14	14	9	8	88	79	42	24	25	33
AAAGGTGC	-3.9102	2.89e-08	-3.48929	0.170055	-3.26802	3.25e-06	-1.54485	0.151115	2	11	14	6	7	0	90	71	42	120	165	180	7	1	2	5	37	28	87	504	81	56	50	43
AAAGGTGG	-2.23153	0.000758495	-2.84552	0.147154	-2.95493	6.72e-05	-2.137	0.252141	7	5	18	13	8	11	43	49	57	50	63	58	3	1	2	3	13	2	33	35	41	30	22	42
AAAGGTGT	-4.16707	1.65e-10	-4.53501	0.283023	-3.15354	1.96e-06	-2.8695	0.213968	4	4	4	2	1	8	63	75	35	118	129	88	2	6	3	7	3	6	80	63	36	49	17	38
AAAGGTTA	-1.93682	0.0059181	-2.49499	0.208284	-2.21154	0.00192695	-2.05725	0.18042	8	2	9	8	8	1	14	29	19	28	37	43	5	3	7	10	10	11	95	64	29	14	18	42
AAAGGTTC	-4.6998	1.02e-06	-3.25398	0.52245	-3.6252	2.53e-05	-2.81602	0.360452	0	0	0	1	2	2	31	20	18	30	24	28	1	1	1	2	4	2	59	23	18	15	15	28
AAAGGTTG	-3.61735	2.01e-06	-3.84094	0.267302	-2.63299	0.000759811	-2.13778	0.246481	2	0	6	6	8	1	35	43	48	103	76	30	2	2	0	3	12	8	35	53	17	25	14	36
AAAGGTTT	-1.15501	0.0244507	-2.16126	0.106764	-0.343963	0.545389	-1.05527	0.115907	8	36	36	14	19	26	33	57	69	78	58	34	18	16	41	19	27	26	53	75	32	32	20	32
AAAGTAAA	-3.07119	1.71e-06	-3.10815	0.146036	-1.28356	0.0481989	-1.41801	0.1279	4	22	14	5	4	12	38	61	58	122	253	86	7	31	4	10	39	33	81	63	59	50	24	42
AAAGTAAC	-4.29896	5.51e-07	-3.77098	0.314185	-3.31146	0.00050923	-2.87904	0.434625	0	5	5	2	0	2	14	24	50	42	135	41	4	1	1	0	1	1	21	25	4	14	5	27
AAAGTAAG	-3.26512	2.38e-07	-3.48434	0.182346	-3.19348	1.59e-06	-2.5707	0.220864	5	8	14	8	0	6	78	69	49	86	69	59	2	5	4	6	2	14	31	34	26	26	155	56
AAAGTAAT	-2.01213	0.00512971	-2.16455	0.146766	0.9486	0.204959	0.0244197	0.127646	14	7	7	0	22	15	25	42	72	96	34	57	12	9	0	224	105	12	62	37	22	34	30	22
AAAGTACA	-3.38793	4.11e-05	-3.37141	0.276039	-1.59905	0.0544037	-1.70556	0.225012	0	0	7	5	2	5	29	23	26	60	34	51	15	1	2	6	2	5	34	27	16	5	8	21
AAAGTACC	-2.5043	0.003282	-3.03651	0.190577	-2.20171	0.0171805	-2.02705	0.285184	7	4	10	8	2	7	39	37	25	64	44	42	0	6	4	5	2	2	9	10	19	14	16	36
AAAGTACG	-3.6797	1.53e-07	-3.6037	0.43832	-2.50943	0.000450903	-1.89797	0.414319	3	4	1	1	0	3	17	15	29	67	16	44	2	0	0	5	6	1	18	7	22	7	13	19
AAAGTACT	0.169079	0.820162	-1.20981	0.141702	-0.163505	0.840391	-0.952149	0.153616	9	13	14	5	80	28	10	67	12	40	22	17	11	20	10	26	15	16	33	22	16	18	12	28
AAAGTAGA	-3.37605	6.71e-05	-3.24539	0.239477	-1.8926	0.0257179	-1.69947	0.202398	3	6	5	0	1	7	28	51	26	76	35	48	0	14	8	1	9	6	20	30	25	37	20	35
AAAGTAGC	-5.11627	3.27e-07	-4.34532	0.265604	-2.91208	0.00295582	-2.44553	0.237314	2	3	6	3	0	0	57	75	69	89	108	114	0	2	3	4	6	10	35	41	35	40	35	22
AAAGTAGG	-3.24279	6.01e-06	-3.35825	0.148432	-2.9011	0.000184053	-2.75677	0.246631	3	7	15	9	17	4	49	118	34	159	140	138	3	2	6	5	5	4	43	37	45	35	26	40
AAAGTAGT	-2.15	0.00219082	-2.39158	0.159843	-3.10395	4.75e-05	-2.46235	0.223418	1	3	25	32	0	1	12	43	45	83	58	74	8	3	2	1	5	10	28	105	47	34	29	31
AAAGTATA	-3.631	1.24e-05	-3.44905	0.369453	-3.35312	3.86e-05	-1.89015	0.316811	2	1	3	0	2	3	26	25	18	29	17	36	0	1	4	4	6	0	47	53	15	26	14	38
AAAGTATC	-5.53985	1.62e-06	-3.39303	0.599523	-1.86666	0.054097	-1.57149	0.27024	0	0	0	0	1	3	31	37	34	73	5	41	5	17	2	0	0	2	25	21	6	18	19	20
AAAGTATG	-4.3556	1.41e-07	-3.71575	0.245871	-2.31539	0.00430671	-2.05509	0.17277	1	4	11	5	1	3	32	222	19	84	109	79	11	4	5	1	6	22	43	32	40	45	73	31
AAAGTATT	-3.13883	6.84e-06	-3.02907	0.199095	-0.854509	0.224659	-1.20156	0.143614	2	10	8	4	1	8	45	21	31	90	89	62	27	9	10	26	17	5	66	50	31	14	11	34
AAAGTCAA	-2.90321	7.83e-07	-3.31435	0.180694	-2.97408	1.38e-06	-2.60762	0.190248	5	8	12	5	1	11	30	40	46	99	70	84	4	9	1	7	11	7	94	47	34	35	47	84
AAAGTCAC	-4.04533	0.000247959	-2.56273	0.495726	-3.27549	0.00293668	-2.76324	0.310029	1	0	3	0	1	4	4	14	72	26	23	6	1	4	1	2	0	5	67	38	9	12	6	20
AAAGTCAG	-3.34085	6.81e-07	-4.00538	0.364608	-2.55784	0.000417961	-2.28798	0.321168	2	1	7	5	6	1	24	33	27	46	80	55	6	2	0	3	2	4	17	23	20	11	18	20
AAAGTCAT	-1.84698	0.00403472	-2.38206	0.373742	-1.84496	0.00504722	-2.44507	0.348968	4	4	11	6	4	6	33	6	9	55	20	18	8	7	5	7	4	5	21	17	23	46	19	23
AAAGTCCA	-1.96301	0.00612404	-1.76287	0.326923	-2.64496	0.000735359	-1.93234	0.360182	7	1	1	1	9	3	10	22	22	20	9	24	4	2	1	6	2	0	13	22	22	12	9	29
AAAGTCCC	-1.80153	0.11279	-2.10058	0.285408	-0.641692	0.62038	-1.06597	0.354307	2	3	6	1	9	1	10	9	8	15	17	33	9	3	1	1	4	0	7	9	0	7	8	1
AAAGTCCG	-2.66601	3.12e-05	-3.13849	0.210956	-2.71158	0.000218344	-1.85512	0.351126	2	3	12	8	4	5	37	36	31	46	40	40	1	0	0	4	4	7	19	17	30	14	15	15
AAAGTCCT	-0.767524	0.245928	-1.92889	0.12657	-0.185287	0.804821	-0.830722	0.12331	35	18	38	21	5	15	19	29	46	44	92	38	18	21	17	15	39	35	22	20	32	27	52	26
AAAGTCGA	-3.3792	1.03e-05	-3.50359	0.271871	-2.32866	0.00180581	-2.086	0.184573	3	2	2	3	1	9	26	39	30	51	66	53	3	4	3	14	17	6	42	64	21	29	22	92
AAAGTCGC	-4.69634	0.000477318	NA	Inf	-5.88655	8.37e-06	-3.13476	0.603029	0	1	1	0	0	0	13	5	8	10	9	17	1	1	0	1	0	1	14	22	6	191	21	10
AAAGTCGG	-3.7087	4.38e-08	-3.88686	0.239132	-2.11465	0.00176139	-1.71281	0.195892	1	8	9	2	2	7	76	58	49	94	62	50	0	16	7	4	6	4	59	39	24	23	24	25
AAAGTCGT	-3.88634	1.16e-08	-3.75281	0.260827	-2.86255	1.53e-05	-2.62398	0.172337	7	5	0	1	0	8	47	80	52	63	62	84	13	9	4	9	3	5	67	43	29	79	41	109
AAAGTCTA	0.285033	0.557921	-1.12178	0.0927337	-0.239191	0.644625	-0.88241	0.0925611	36	63	76	31	42	33	23	40	28	59	58	63	22	34	17	42	84	70	62	81	44	57	51	50
AAAGTCTC	-2.40709	0.00111297	-3.18263	0.288516	-1.40795	0.0562245	-1.47046	0.184414	4	6	5	1	5	4	15	14	25	37	31	35	3	3	3	8	18	17	27	31	15	20	35	20
AAAGTCTG	-3.41134	4.29e-08	-3.554	0.218037	-2.28765	0.000310836	-2.35766	0.197686	3	12	8	3	2	5	49	55	34	102	89	73	7	4	3	8	6	8	44	30	28	42	26	29
AAAGTCTT	-1.40661	0.00272818	-2.21933	0.0914178	-0.908597	0.0649161	-1.40592	0.103928	15	37	37	12	39	40	61	73	64	152	93	126	29	36	36	32	20	18	63	71	48	47	103	60
AAAGTGAA	-3.1715	1.61e-06	-3.27019	0.134932	-2.80496	6.11e-05	-2.44098	0.159969	7	3	6	8	28	13	66	76	83	143	121	306	4	18	1	5	8	13	66	61	52	77	57	49
AAAGTGAC	-4.4568	4.12e-08	-4.21007	0.205971	-2.9746	0.000292454	-2.6181	0.204203	0	7	8	7	0	7	59	107	88	145	178	149	7	4	3	13	6	2	54	72	49	36	38	70
AAAGTGAG	-2.82194	0.00016719	-2.9461	0.118182	-0.698968	0.391931	-1.02403	0.117562	36	14	9	3	8	26	154	75	80	93	401	90	12	53	13	40	23	11	41	46	23	37	39	100
AAAGTGAT	-2.43927	2.43e-05	-2.95077	0.100943	-1.70168	0.00459231	-1.80828	0.115771	16	10	27	14	34	26	124	124	62	194	148	187	10	27	15	22	21	15	97	46	58	62	80	73
AAAGTGCA	-1.42893	0.0135799	-2.29878	0.144145	-0.55527	0.372929	-1.19377	0.132525	5	4	27	18	19	10	25	56	27	56	52	38	23	13	14	23	25	12	53	19	17	25	35	43
AAAGTGCC	-3.39175	6.48e-06	-3.08597	0.214295	-2.56732	0.00108525	-2.35353	0.21858	1	4	3	0	16	6	34	57	48	92	79	89	3	2	3	12	6	1	39	25	28	31	30	33
AAAGTGCG	-2.0081	0.00263924	-2.68584	0.116952	-1.65911	0.0173456	-1.82051	0.126193	6	27	41	14	17	14	36	48	65	96	189	110	7	17	3	22	29	21	67	51	41	55	67	51
AAAGTGCT	-3.49032	1.61e-05	-3.27502	0.221416	-2.99268	0.000332923	-2.82418	0.252409	1	0	5	9	4	2	14	26	26	46	92	109	5	9	1	4	4	0	65	42	28	26	26	21
AAAGTGGA	-3.88518	2.92e-06	-3.35965	0.321399	-3.08321	7.66e-05	-2.67477	0.262917	2	3	1	3	0	1	25	23	12	29	54	40	1	5	3	1	5	6	53	41	11	33	23	49
AAAGTGGC	-2.91232	3.82e-05	-2.86026	0.231269	-5.31932	1.71e-07	-1.84008	0.515281	2	1	2	1	11	10	31	34	25	60	45	69	0	0	4	0	0	0	89	36	10	23	29	26
AAAGTGGG	-3.99417	1.25e-09	-3.98635	0.181036	-4.24149	4.55e-10	-3.79741	0.200248	6	13	11	2	1	6	91	120	88	112	129	126	5	2	2	6	12	10	61	107	68	167	134	222
AAAGTGGT	-4.32697	6.6e-09	-4.51679	0.273279	-3.48553	2.78e-06	-3.0779	0.183502	5	4	5	3	4	3	61	107	51	135	145	88	11	6	0	7	5	12	97	99	37	39	135	86
AAAGTGTA	-2.80634	0.000833323	-3.29768	0.162483	-2.81645	0.00166852	-2.26787	0.216444	8	2	10	15	4	10	44	48	111	72	48	60	1	4	4	5	13	1	62	63	19	29	28	33
AAAGTGTC	-3.49403	1.4e-06	-3.42428	0.148255	-2.41442	0.000885273	-2.20078	0.117134	1	21	21	3	6	8	89	81	91	139	158	136	7	7	9	8	12	72	121	51	86	144	112	144
AAAGTGTG	-3.46141	1.12e-06	-3.84485	0.184309	-3.1718	1.71e-05	-2.56538	0.18976	3	2	10	10	8	5	42	62	42	131	181	68	1	1	2	3	19	14	122	48	58	38	67	51
AAAGTGTT	-4.70865	2.54e-10	-4.56312	0.362238	-3.14885	7.19e-06	-2.66251	0.239595	2	5	2	1	1	1	58	34	25	112	58	84	2	3	3	5	1	7	50	36	16	68	30	18
AAAGTTAA	-2.938	0.00013077	-3.15909	0.253026	-2.45334	0.00204355	-2.27898	0.284989	1	2	8	4	5	1	20	22	17	28	53	42	2	4	1	1	3	10	26	20	16	20	29	12
AAAGTTAC	-3.21139	0.000921132	-2.93523	0.313644	-3.54652	0.00164679	-1.84064	0.51704	0	2	2	1	1	7	21	23	15	24	20	37	0	2	0	1	0	3	22	9	13	21	4	8
AAAGTTAG	-3.04702	5.76e-06	-3.493	0.151912	-3.65795	1.73e-06	-3.11093	0.251311	3	9	8	5	17	11	31	86	28	82	216	142	1	2	3	2	9	2	70	55	26	30	55	41
AAAGTTAT	-3.74991	1.33e-06	-3.70695	0.247199	-2.80226	0.000255105	-2.49251	0.226363	0	3	6	4	6	1	27	104	23	59	40	44	3	7	4	2	4	11	27	35	18	20	101	36
AAAGTTCA	0.449889	0.365676	-1.02983	0.0941147	0.141076	0.800324	-0.638603	0.0968605	17	140	131	24	20	27	28	57	25	62	55	40	31	90	26	33	41	36	37	69	26	37	36	63
AAAGTTCC	-4.0353	1.37e-06	-3.93931	0.307039	-2.90867	0.000557795	-2.49182	0.289321	2	4	6	1	1	1	25	52	17	55	56	70	3	4	1	4	3	2	26	46	6	21	19	30
AAAGTTCG	-0.512207	0.423471	-1.543	0.10678	-0.695102	0.303393	-0.974204	0.147042	18	73	63	20	15	17	14	40	27	53	62	150	16	9	5	11	50	21	21	66	35	29	19	21
AAAGTTCT	-2.195	0.000759118	-2.76512	0.133204	-1.57803	0.0186798	-1.71715	0.129552	4	17	15	2	25	17	54	75	50	76	83	84	4	48	18	10	7	14	69	77	20	81	54	68
AAAGTTGA	-2.75711	0.000808664	-2.75281	0.212638	-2.94377	0.000862294	-2.27589	0.254982	7	1	2	7	1	9	15	35	33	64	73	30	2	4	3	0	4	6	21	23	22	51	27	20
AAAGTTGC	-4.56119	2.31e-05	-3.78792	0.39089	-3.61625	0.000241312	-1.92523	0.225097	0	0	1	3	2	1	37	36	19	40	19	40	1	2	0	1	15	14	26	310	28	20	8	36
AAAGTTGG	-3.92385	1.49e-06	-3.58821	0.218177	-2.8987	0.000802333	-2.39929	0.249897	1	0	10	8	3	5	35	144	33	88	99	65	1	4	0	5	3	7	26	25	17	47	24	20
AAAGTTGT	-2.89335	2.03e-05	-3.10624	0.126004	-3.13971	2.06e-05	-2.51089	0.194591	1	6	20	11	20	10	88	62	55	133	108	128	8	0	0	6	5	15	55	39	41	39	58	87
AAAGTTTA	-0.672785	0.333421	-1.70579	0.165816	-1.52057	0.0310871	-1.12031	0.206436	4	9	21	17	8	9	11	25	10	24	35	21	2	5	2	1	23	20	38	21	35	11	17	36
AAAGTTTC	-3.36146	1.93e-06	-3.41495	0.183978	-2.99038	7.96e-05	-2.55322	0.239333	2	1	17	12	6	2	45	123	66	63	78	44	3	0	2	10	4	5	36	30	33	33	27	59
AAAGTTTG	-2.23257	0.000510862	-2.74229	0.208056	-2.07856	0.00210263	-1.76569	0.216074	1	8	14	3	3	6	15	32	15	40	44	34	8	7	1	7	4	1	22	23	26	23	10	28
AAAGTTTT	-1.70254	0.0209423	-2.45996	0.109362	-1.82928	0.0170137	-1.91355	0.124854	2	13	25	13	32	31	40	65	43	123	106	88	36	14	9	6	20	7	148	61	36	58	31	58
AAATAAAA	-0.354922	0.540319	-2.65962	0.352158	-0.702294	0.215366	-1.47453	0.21923	13	10	12	6	4	8	5	10	10	11	15	33	12	26	8	6	5	9	23	44	16	14	12	17
AAATAAAC	-3.12948	1.46e-07	-3.3981	0.273708	-1.83266	0.00142182	-1.76017	0.179736	0	6	10	1	8	5	30	34	38	66	44	79	10	16	2	10	6	11	18	25	29	37	65	33
AAATAAAG	-2.04621	3.29e-06	-3.48253	0.175976	-1.41373	0.00163592	-1.5979	0.141412	4	22	37	16	18	17	71	66	42	124	133	91	19	24	11	15	28	35	140	68	67	53	34	37
AAATAAAT	-0.322467	0.261086	-3.02345	0.153225	-0.238039	0.45102	-1.20393	0.132922	35	59	109	53	54	36	51	57	64	70	161	87	32	45	25	33	50	63	67	56	38	37	78	52
AAATAACA	0.596978	0.251027	-0.980713	0.142728	0.999484	0.0525728	-0.0485989	0.119581	15	37	38	18	25	21	13	24	9	31	22	19	39	122	15	18	31	50	51	25	11	22	27	18
AAATAACC	-0.827839	0.263256	-1.91389	0.334132	2.72377	0.000204353	1.21186	0.281897	9	6	3	1	3	4	3	7	4	13	26	10	8	64	10	0	4	67	4	4	2	3	6	6
AAATAACG	-0.0185369	0.973201	-1.42401	0.143899	0.335765	0.551541	-0.383804	0.160879	28	48	53	15	13	16	21	16	10	30	108	25	13	38	14	11	28	30	13	15	16	42	11	21
AAATAACT	3.29711	7.37e-12	1.11029	0.164579	0.752051	0.125356	-0.182484	0.156369	31	56	165	131	92	55	3	10	12	16	15	5	30	38	12	23	21	34	32	14	12	25	10	14
AAATAAGA	-1.82249	0.0103831	-2.25502	0.25859	-0.878305	0.221092	-1.10212	0.165708	1	15	14	6	0	2	19	15	14	21	28	43	4	10	12	7	26	35	84	34	23	26	12	25
AAATAAGC	-3.56355	4.81e-06	-3.18238	0.469107	-4.22309	4.53e-07	-3.75178	0.590814	1	2	3	0	7	0	18	23	14	38	54	41	2	3	3	1	1	0	10	18	30	46	80	29
AAATAAGG	-2.385	0.000234521	-2.61066	0.213961	-2.68792	6.9e-05	-1.45499	0.265819	1	16	13	1	5	5	39	43	20	41	26	48	14	13	3	1	1	3	18	19	130	29	21	14
AAATAAGT	-1.91841	0.00214918	-2.54577	0.177437	-1.81076	0.00537052	-2.1589	0.204243	4	13	11	1	16	11	21	32	28	62	62	52	14	6	7	11	5	7	45	28	31	30	35	38
AAATAATA	-0.451701	0.53839	-1.69804	0.158824	-0.811076	0.27588	-1.18107	0.152536	15	17	14	8	13	14	13	24	10	32	31	30	5	24	8	23	15	14	33	37	32	27	16	32
AAATAATC	-2.33342	0.00245266	-2.64277	0.175902	-2.52571	0.00211038	-2.29392	0.224131	29	8	7	3	1	2	55	35	36	68	55	77	4	4	4	2	6	12	34	55	15	34	37	36
AAATAATG	-0.0617841	0.913458	-1.36561	0.117944	-1.1789	0.0348788	-1.61979	0.162548	12	74	65	18	16	14	20	35	20	44	59	48	6	14	6	15	16	18	43	33	36	26	16	36
AAATAATT	-0.389844	0.447512	-1.64833	0.1053	0.31673	0.568059	-0.367573	0.122742	50	33	43	18	18	22	23	60	34	56	64	56	81	25	13	31	24	19	57	30	28	25	18	21
AAATACAA	1.24866	0.000250348	-0.727373	0.100351	0.263063	0.483864	-0.284224	0.101533	57	83	205	108	57	63	31	40	21	44	73	63	93	57	37	56	63	59	52	68	54	54	66	49
AAATACAC	0.630557	0.158828	-1.00303	0.10949	1.31848	0.00407692	0.319112	0.125141	56	59	106	49	25	26	31	37	23	78	21	42	38	36	33	54	69	112	22	29	21	31	26	23
AAATACAG	0.632115	0.0197607	-2.0219	0.128123	-0.0930969	0.773132	-1.33734	0.162982	55	79	169	71	75	55	36	46	51	92	66	73	53	48	39	29	34	45	56	43	48	53	61	46
AAATACAT	1.72747	9.69e-44	-0.144827	0.0118213	1.03765	3.05e-15	0.0509635	0.0323145	8896	12782	18420	9825	9584	9025	2821	3757	2536	5078	5027	4674	5136	5653	3237	5527	6978	6687	3115	3065	2363	3148	2865	3731
AAATACCA	1.54357	0.00134866	-0.536549	0.123871	0.350249	0.521927	-0.524756	0.172839	63	45	97	61	24	23	16	17	12	27	27	26	33	28	12	17	13	30	54	9	21	13	14	10
AAATACCC	1.97854	0.0011488	-0.238856	0.162151	0.488686	0.479587	-0.543666	0.230956	18	12	75	72	22	13	6	10	0	24	8	18	24	6	7	10	11	14	35	9	4	3	4	8
AAATACCG	0.959911	0.0264974	-0.956211	0.147976	0.727049	0.120446	-0.441116	0.188572	26	23	59	25	28	27	16	21	14	17	22	16	24	25	17	10	26	20	8	38	10	15	7	8
AAATACCT	2.03507	3.18e-11	-0.0682395	0.0920796	0.915626	0.00372099	0.265426	0.125692	94	98	249	157	95	170	27	33	34	66	54	28	79	53	31	87	67	94	44	44	38	37	40	40
AAATACGA	1.11401	0.00854971	-0.695699	0.0989125	0.6787	0.140204	-0.227856	0.141734	52	45	113	83	37	65	12	37	17	31	26	103	44	29	26	24	39	38	11	20	21	19	36	34
AAATACGC	0.802304	0.0225328	-0.824587	0.0620167	1.1994	0.00122049	0.130075	0.0852342	114	152	168	76	144	92	72	98	46	85	92	101	112	88	55	91	79	97	51	35	32	43	57	41
AAATACGG	0.522354	0.302065	-0.995297	0.1052	-0.390686	0.484672	-0.783339	0.163911	17	48	90	62	39	24	29	17	34	53	32	47	27	9	10	19	25	23	37	15	44	23	31	11
AAATACGT	2.0988	3.5e-09	0.194364	0.0828454	-0.122593	0.755947	-0.645924	0.0742141	98	160	364	233	80	180	24	41	39	47	71	74	124	144	63	97	130	158	56	73	118	75	405	86
AAATACTA	1.75784	5.08e-06	-0.366524	0.123958	1.11808	0.00430189	0.0600285	0.129398	25	66	88	50	84	37	23	9	9	37	15	26	51	106	24	32	28	46	56	25	13	18	14	29
AAATACTC	0.903993	0.0433994	-0.663501	0.168027	0.435294	0.381449	-0.334572	0.213943	15	31	36	4	32	34	14	6	10	20	8	37	7	12	3	36	29	15	15	15	10	12	12	19
AAATACTG	0.799295	0.0490878	-0.980464	0.122852	0.0745486	0.882545	-0.72214	0.178564	24	84	105	32	14	25	22	19	29	46	21	29	21	22	12	21	16	10	20	14	17	18	16	27
AAATACTT	2.58611	1.86e-18	0.558826	0.0990897	1.09083	0.000400483	0.387032	0.12568	90	179	286	162	126	138	15	21	24	62	30	38	67	79	44	47	65	78	24	19	28	46	39	45
AAATAGAA	-0.990024	0.0794102	-2.4297	0.707274	-0.977484	0.0670144	-0.893283	0.229074	4	2	14	6	5	2	6	20	8	4	16	17	4	9	4	7	19	17	19	17	22	17	29	22
AAATAGAC	-1.83142	0.0594086	NA	Inf	-2.75942	0.00746603	-0.595088	1.41622	1	1	9	0	2	0	12	7	2	6	5	9	0	2	0	3	0	3	8	14	16	5	7	8
AAATAGAG	-1.70817	0.000146891	-4.00588	0.296456	-1.43365	0.00288551	-2.48841	0.274898	10	18	33	8	19	15	29	72	29	78	109	77	20	13	4	10	16	8	42	29	35	41	30	35
AAATAGAT	-0.282097	0.426434	-2.09558	0.156554	-0.78958	0.0344181	-1.46517	0.206909	26	46	101	28	33	34	40	53	27	58	59	126	29	26	8	11	22	29	39	53	28	40	32	49
AAATAGCA	-0.0405065	0.932659	-1.40228	0.107188	0.782456	0.0846756	-0.12742	0.10757	32	26	69	30	30	23	20	65	24	40	39	57	136	76	13	25	16	31	74	25	19	31	23	27
AAATAGCC	-2.90616	0.00901464	NA	Inf	-0.668543	0.544345	-0.773041	0.59231	0	0	1	1	2	1	4	11	5	12	6	6	3	1	3	1	2	3	5	5	3	6	3	3
AAATAGCG	-0.228967	0.587501	-1.74949	0.167851	0.689845	0.0945	-0.2077	0.151709	11	22	30	13	21	11	19	25	11	27	25	38	28	18	29	29	22	28	18	20	17	15	29	14
AAATAGCT	0.253675	0.638876	-1.37168	0.11877	0.390742	0.491789	-0.38642	0.129664	42	28	66	42	30	14	28	52	21	24	57	28	30	25	19	33	30	47	22	30	20	38	17	33
AAATAGGA	-2.17106	6.46e-05	-2.72183	0.190369	-1.32874	0.0145413	-1.87541	0.18012	1	11	22	5	7	5	29	17	24	55	64	59	14	17	8	14	6	12	52	39	22	44	28	24
AAATAGGC	-3.78739	6.15e-06	-3.6438	0.466209	-4.7678	5.67e-06	-2.83876	0.605072	0	2	4	0	1	4	39	17	13	33	20	34	0	0	2	1	0	1	50	20	25	14	13	10
AAATAGGG	-3.61336	9.56e-12	-3.72978	0.192851	-3.18111	3.23e-09	-3.61384	0.221005	3	3	3	6	6	17	61	121	51	112	114	131	6	5	8	8	13	8	44	82	84	122	89	71
AAATAGGT	-2.80975	1.76e-07	-2.98524	0.259041	-1.43408	0.00763928	-1.27847	0.188546	15	8	8	4	3	4	27	53	62	58	61	95	17	4	4	6	17	19	45	52	29	30	16	30
AAATAGTA	-1.67794	0.00514992	-2.57886	0.190543	-0.635279	0.306979	-1.09071	0.115014	4	22	15	8	6	9	22	18	22	64	37	81	13	41	24	23	33	23	54	35	37	47	26	92
AAATAGTC	-3.46965	0.000359498	-3.89305	0.327794	-3.02	0.00307533	-2.19966	0.360772	5	2	4	0	5	2	16	25	23	24	82	92	2	1	0	4	5	5	36	22	26	16	14	34
AAATAGTG	-1.11541	0.0300168	-2.41728	0.120396	0.297754	0.597379	-0.434791	0.103126	21	23	31	8	26	21	25	61	39	30	101	82	21	70	7	11	127	92	50	91	41	23	36	34
AAATAGTT	0.149887	0.776981	-1.21706	0.107005	-0.24374	0.65943	-0.896207	0.11107	30	56	53	30	12	31	40	34	30	33	32	33	24	33	11	36	44	56	30	55	31	20	72	50
AAATATAA	0.16541	0.724913	-1.51164	0.120938	-0.0108326	0.983237	-0.658382	0.133836	16	37	41	14	18	64	19	30	30	36	38	43	38	15	9	27	46	37	35	59	19	26	23	31
AAATATAC	-2.41585	2.21e-05	-2.95447	0.22425	-2.76165	3.62e-05	-2.63951	0.358557	7	2	14	13	4	5	27	13	29	48	116	65	6	1	0	5	2	4	13	20	29	30	20	19
AAATATAG	-1.76247	0.000121844	-3.1708	0.26681	-2.60605	1.97e-07	-2.491	0.232278	2	6	17	7	12	10	17	25	26	39	72	34	4	13	2	7	7	4	54	30	26	33	58	50
AAATATAT	0.643655	0.0708267	-1.21305	0.130813	0.163237	0.689266	-0.351919	0.163079	35	45	66	32	64	42	15	29	34	52	41	46	50	21	13	50	33	30	45	36	24	34	23	39
AAATATCA	1.12455	0.0075208	-0.672592	0.0954594	1.1423	0.00803715	0.0413994	0.089077	62	98	154	70	19	28	12	24	38	51	40	54	50	133	49	34	105	125	55	74	19	33	35	41
AAATATCC	1.42523	0.0108114	-0.357806	0.137771	-0.0900962	0.893829	-0.695438	0.174859	22	26	59	57	15	38	10	2	14	20	31	20	10	22	10	15	18	11	9	7	5	11	59	8
AAATATCG	0.799716	0.0724024	-0.864274	0.0907391	0.861299	0.0636865	-0.180139	0.110708	47	58	97	41	64	51	31	30	21	46	68	46	43	51	19	17	83	109	54	47	20	32	20	22
AAATATCT	2.07346	3.76e-09	-0.0304216	0.111693	1.97262	8.37e-08	0.867305	0.129537	55	76	117	39	127	69	10	30	25	22	18	25	50	53	46	100	80	77	21	11	17	28	14	28
AAATATGA	0.82854	0.105168	-0.772905	0.0962565	0.989631	0.0619618	-0.0131149	0.107213	47	105	97	45	8	60	21	29	26	46	54	60	78	72	24	55	54	37	20	27	23	28	37	44
AAATATGC	-1.46375	0.0148637	-2.26091	0.312028	-1.35471	0.0290354	-1.655	0.334688	4	4	8	3	5	1	14	7	11	12	14	17	7	2	0	7	7	3	29	13	7	11	6	10
AAATATGG	-1.86624	0.00112407	-2.86805	0.172642	-1.7772	0.0034841	-1.97059	0.196121	6	16	21	4	8	13	35	40	42	42	74	30	8	7	3	11	12	7	45	33	20	47	14	28
AAATATGT	0.290928	0.598419	-1.20849	0.0784932	-0.453755	0.430487	-0.874968	0.0886458	142	140	118	26	17	46	48	135	29	66	104	89	56	49	15	69	54	42	48	70	35	148	69	58
AAATATTA	2.00812	7.63e-08	0.0854609	0.106738	0.930578	0.0123951	0.0227895	0.0963797	69	55	99	58	89	78	11	21	6	32	32	41	73	99	24	50	69	80	44	58	43	27	29	26
AAATATTC	1.07327	0.0271314	-0.543996	0.0656171	-0.0820353	0.887924	-0.732895	0.099637	65	118	211	113	137	99	52	46	55	130	49	65	54	54	25	29	50	33	153	37	28	34	27	34
AAATATTG	-0.951344	0.0712524	-2.16109	0.153312	-0.920222	0.104232	-1.31221	0.178037	19	14	31	3	18	10	25	38	31	37	36	33	8	7	8	8	17	15	29	16	14	19	29	29
AAATATTT	1.23621	9.42e-05	-0.478715	0.0608179	0.816213	0.0143332	-0.0854582	0.0810616	99	189	273	165	107	136	31	70	56	129	90	110	62	93	34	96	144	126	58	45	61	57	51	68
AAATCAAA	-1.37296	0.0292539	-2.30098	0.240304	-1.49405	0.0149595	-1.65522	0.21181	0	8	8	8	6	3	7	30	6	16	27	13	8	4	2	29	8	3	31	20	43	25	16	34
AAATCAAC	-3.17297	2.48e-05	-3.15826	0.372922	-1.72541	0.0173318	-1.52818	0.259576	3	5	5	0	2	1	17	9	22	35	48	34	2	4	3	11	8	2	29	21	23	13	6	23
AAATCAAG	-1.01521	0.0532529	-2.14377	0.0940883	-0.442093	0.442888	-1.1292	0.107567	16	43	60	33	26	24	69	51	60	78	80	103	40	38	18	21	29	34	61	70	32	44	37	38
AAATCAAT	-1.82047	0.00435014	-2.44346	0.125781	-0.0781976	0.917309	-0.688605	0.115923	8	43	48	10	6	12	81	90	47	89	82	41	21	49	18	42	47	27	48	41	58	39	28	23
AAATCACA	1.20848	0.0223491	-0.634453	0.0965131	0.756249	0.190367	-0.199727	0.138858	93	55	59	39	49	57	15	27	16	38	36	71	26	35	13	27	26	41	27	19	9	11	26	20
AAATCACC	-0.153627	0.801435	-1.34054	0.211049	0.693492	0.272752	-0.223411	0.234231	7	11	8	3	8	19	1	22	7	16	22	11	12	9	4	15	4	12	12	6	4	7	5	6
AAATCACG	-0.134626	0.824527	-1.59434	0.128549	0.590965	0.324507	-0.271047	0.125335	14	37	45	12	16	17	7	38	25	34	21	46	39	24	9	36	63	34	21	22	9	25	16	58
AAATCACT	2.67066	5.2e-12	0.478307	0.124135	0.526124	0.187057	-0.380806	0.126544	38	82	109	50	137	80	14	14	3	23	15	25	30	33	26	33	37	30	28	15	20	16	51	19
AAATCAGA	-1.58377	0.0329836	-2.06588	0.263688	-3.65568	8.59e-06	-3.04183	0.530377	7	3	6	7	3	3	7	3	8	11	76	14	0	3	1	3	3	5	14	43	6	22	59	65
AAATCAGC	-3.13292	0.000226548	-3.26588	0.327909	-0.754214	0.391733	-0.974074	0.25334	6	3	3	3	2	0	21	51	20	34	22	28	1	5	1	2	7	35	16	21	18	14	12	6
AAATCAGG	-0.726086	0.134247	-1.68455	0.116408	-1.49482	0.0023622	-1.64754	0.107107	17	67	56	10	13	9	30	53	17	82	55	79	15	30	16	22	25	33	88	54	46	61	136	60
AAATCAGT	-3.59387	2.52e-07	-3.78726	0.204918	-1.28548	0.0609849	-1.57094	0.140554	2	3	11	8	8	1	47	61	34	121	99	110	11	25	12	4	21	14	56	43	34	36	23	56
AAATCATA	-0.627259	0.241014	-1.70237	0.111169	-0.185468	0.756293	-0.726087	0.113835	19	7	38	35	21	20	25	49	28	61	47	49	28	21	13	18	46	53	44	32	33	38	34	41
AAATCATC	-3.93957	2.71e-06	-3.65423	0.467693	0.952575	0.116639	-0.111184	0.223074	0	1	2	1	0	2	10	14	16	19	30	14	3	13	3	6	51	30	11	16	8	8	7	7
AAATCATG	-0.368792	0.475244	-1.26668	0.111574	-0.298444	0.594407	-1.02902	0.119652	44	55	46	5	36	14	38	44	20	100	55	55	32	16	22	29	31	20	50	57	16	31	30	40
AAATCATT	-2.4471	3.69e-05	-2.88787	0.14285	-1.76605	0.00315785	-1.51547	0.11554	2	12	16	13	26	6	67	42	33	94	119	145	23	11	4	56	33	12	52	47	206	112	36	28
AAATCCAA	-1.87707	3.55e-05	-2.53636	0.184667	-1.62625	0.000250587	-1.85577	0.133016	5	7	24	9	1	11	19	49	19	47	61	37	22	11	7	9	18	22	52	62	35	50	43	67
AAATCCAC	-2.08444	0.00540964	-3.21872	0.358266	-2.72391	0.00271606	-2.18454	0.496491	0	6	13	4	1	1	18	32	14	13	4	12	3	2	0	0	3	0	8	18	8	7	9	8
AAATCCAG	-0.906817	0.102103	-2.53251	0.242797	-1.95767	0.00193742	-2.08754	0.424953	6	9	21	11	16	7	12	39	28	20	29	12	3	4	3	6	4	3	35	15	7	16	12	22
AAATCCAT	-0.749657	0.014555	-3.74841	0.253431	-1.24306	0.000214988	-2.35946	0.239021	19	33	51	18	24	19	47	42	46	64	55	42	24	14	5	18	20	16	41	43	30	48	47	46
AAATCCCA	1.99797	2.94e-05	-0.102299	0.182382	0.587404	0.24212	-0.392355	0.164956	12	21	71	53	11	29	12	5	5	11	14	6	20	20	6	26	24	15	12	15	6	11	26	11
AAATCCCC	-0.0143091	0.986685	-1.70845	0.322255	1.02768	0.254801	0.0437665	0.382732	5	10	5	2	4	15	2	5	2	7	40	1	5	5	1	4	11	6	3	3	2	5	1	3
AAATCCCG	0.763153	0.146802	-0.812031	0.19447	0.8391	0.146334	0.00909109	0.260672	22	25	28	7	4	9	18	7	10	6	7	8	12	17	8	4	6	16	8	4	6	4	10	8
AAATCCCT	2.54278	9.68e-09	0.528075	0.15839	1.08652	0.0227047	0.335767	0.215006	24	59	103	67	85	40	13	15	10	11	10	11	10	23	6	20	28	32	7	10	9	11	13	10
AAATCCGA	-1.9391	0.000517832	-2.40722	0.191594	-0.262972	0.667166	-0.836565	0.170745	7	15	10	1	7	6	71	18	13	41	12	19	7	6	27	25	11	4	30	27	21	25	11	15
AAATCCGC	-2.6308	0.00532061	-2.9894	0.559179	-3.85515	0.00177009	NA	Inf	2	2	3	2	0	0	3	15	5	10	20	13	1	0	1	0	0	0	3	10	6	11	1	5
AAATCCGG	-0.615521	0.235304	-1.59986	0.13363	-0.351414	0.536272	-0.713254	0.152015	2	36	39	17	8	17	23	30	18	45	27	54	10	15	4	12	38	29	40	19	27	17	23	20
AAATCCGT	0.0189499	0.973912	-1.36521	0.20761	0.988016	0.0618135	0.0279659	0.176692	11	22	31	11	4	8	6	13	11	31	27	9	28	17	14	32	13	48	17	14	10	29	10	7
AAATCCTA	0.842242	0.129453	-0.885877	0.129236	0.505826	0.393326	-0.230456	0.127434	36	27	40	15	39	26	6	17	18	36	31	20	40	22	23	31	34	29	16	7	37	31	26	23
AAATCCTC	-0.497912	0.50826	-1.60052	0.143138	0.825897	0.286401	-0.0981596	0.168455	12	32	26	11	6	13	31	26	16	13	15	46	4	2	39	21	23	27	10	13	11	18	13	22
AAATCCTG	1.52884	0.000260633	-0.299774	0.0804728	-0.481091	0.294102	-1.03161	0.103446	53	107	127	62	169	75	16	35	26	53	49	76	22	38	28	41	28	28	40	28	41	83	54	54
AAATCCTT	1.54706	4.19e-06	-0.205593	0.0725189	1.62107	6.76e-06	0.55693	0.100737	82	141	196	116	138	108	59	31	32	65	52	61	114	54	41	80	107	93	29	26	27	31	31	33
AAATCGAA	-0.245335	0.717865	-1.41681	0.14342	-1.31644	0.0476428	-1.58688	0.156463	8	10	58	41	10	6	16	30	17	29	30	49	14	14	13	18	10	8	86	27	11	30	14	79
AAATCGAC	-1.38442	0.0390571	-2.19628	0.166719	-0.773682	0.281938	-1.0311	0.201464	8	1	6	9	21	11	19	21	18	56	50	34	13	29	11	3	6	1	19	13	15	25	31	24
AAATCGAG	-0.789623	0.0791252	-1.93231	0.175251	0.200738	0.681538	-0.639147	0.137998	4	22	38	13	11	13	23	39	22	21	39	37	21	84	15	29	17	13	24	22	20	44	40	23
AAATCGAT	-2.48526	0.000112242	-3.39504	0.196185	-1.41811	0.030816	-1.46799	0.143879	7	10	15	3	11	15	56	35	38	89	65	121	5	10	5	47	20	13	53	52	40	59	42	53
AAATCGCA	1.60823	0.00062359	-0.264311	0.0919773	0.845492	0.0890698	-0.102685	0.108771	56	55	131	79	92	65	27	26	14	36	47	34	63	35	28	52	45	56	42	12	20	59	17	29
AAATCGCC	1.13151	0.029188	-0.570327	0.131008	0.448197	0.425213	-0.336969	0.151172	19	12	41	41	29	35	14	12	7	12	24	30	51	17	17	16	25	19	15	66	13	15	10	7
AAATCGCG	0.577142	0.175427	-0.98779	0.104096	-0.386754	0.396751	-0.952056	0.112655	35	50	67	37	45	23	29	20	22	43	60	25	32	32	17	28	32	37	116	29	26	24	49	28
AAATCGCT	1.70745	0.000401691	-0.380653	0.147841	0.169056	0.767074	-0.605943	0.190016	41	13	25	21	39	62	8	12	8	20	21	12	11	3	3	24	26	25	34	11	7	11	5	25
AAATCGGA	-0.856691	0.175117	-1.89779	0.116138	0.950625	0.138093	-0.348156	0.0809085	14	23	22	12	40	29	38	44	26	93	41	75	74	62	205	75	36	76	104	64	39	73	64	51
AAATCGGC	-4.14581	1.46e-05	-4.00447	0.592044	-2.28891	0.00900001	-2.19848	0.416691	1	0	1	0	2	2	17	25	14	21	28	19	1	0	1	7	0	4	8	7	7	21	19	9
AAATCGGG	-2.53427	0.00013711	-3.01507	0.190835	-0.8059	0.236475	-1.22946	0.120554	2	4	14	18	5	8	40	80	32	58	73	55	9	30	63	28	8	3	86	44	111	37	38	34
AAATCGGT	-1.71668	0.000960395	-2.70878	0.182809	-1.79324	0.00111404	-1.93082	0.20407	5	10	12	8	11	5	25	36	23	47	25	34	3	6	3	4	6	21	24	49	13	25	13	44
AAATCGTA	-1.70692	0.00263119	-2.40884	0.212061	-0.576662	0.302782	-1.03996	0.127091	3	3	12	1	6	13	12	29	17	29	32	22	26	13	11	25	29	23	63	52	28	18	21	38
AAATCGTC	-1.38204	0.0187537	-2.19326	0.161977	0.0415172	0.95338	-0.754737	0.189106	2	12	23	12	3	9	21	36	20	38	19	31	13	19	8	6	8	9	24	14	6	11	9	9
AAATCGTG	0.275206	0.506332	-1.11426	0.0779266	-0.124659	0.790291	-0.803762	0.109034	33	45	107	64	56	86	26	64	54	79	72	83	69	33	30	26	20	15	82	46	33	26	32	40
AAATCGTT	-1.46204	0.00441521	-2.16246	0.0866447	-0.782308	0.14938	-1.22323	0.0920229	10	83	60	19	19	22	89	155	38	126	97	112	95	34	8	26	39	39	104	65	41	123	67	56
AAATCTAA	-1.11623	0.0365131	-2.18677	0.210176	-1.20976	0.0282343	-1.52358	0.2021	10	4	19	7	5	3	16	11	8	21	21	43	7	15	4	6	6	7	7	22	13	26	21	27
AAATCTAC	-4.79695	6.17e-06	-3.47264	0.74724	-1.93124	0.0374165	-1.67827	0.296708	1	1	3	0	1	0	11	9	26	19	87	37	5	0	8	1	2	3	20	18	16	15	7	23
AAATCTAG	-0.54634	0.2787	-1.54713	0.129168	-0.286571	0.612675	-1.00201	0.150342	9	39	32	7	35	11	35	35	19	44	30	52	16	23	12	17	15	10	34	23	17	21	16	23
AAATCTAT	-1.97447	0.0030023	-2.90138	0.177166	-2.3335	0.00138551	-2.22352	0.336506	1	8	30	15	7	3	14	54	45	63	45	34	5	4	7	2	3	3	21	28	14	34	29	24
AAATCTCA	1.87842	3.18e-05	-0.111055	0.127118	1.53957	0.00132229	0.390333	0.155714	31	80	111	33	34	41	4	19	10	29	18	22	21	54	19	24	35	34	9	12	12	18	8	13
AAATCTCC	-0.0971186	0.922554	-1.48018	0.307191	0.21058	0.853735	0.173584	0.419215	1	3	16	9	0	9	4	3	4	0	6	29	0	2	0	1	10	8	1	3	1	4	7	2
AAATCTCG	1.01154	0.0152186	-0.663368	0.120844	-0.0680551	0.892867	-0.92505	0.150302	16	48	74	40	20	44	16	17	13	30	37	23	11	21	13	19	30	22	14	21	20	11	13	60
AAATCTCT	1.87331	1.01e-06	-0.111452	0.07502	0.952647	0.0172096	-0.0400947	0.0911371	70	139	360	261	74	67	25	36	31	52	112	44	63	40	45	71	97	90	35	29	45	35	33	59
AAATCTGA	-1.24256	0.0533336	-2.30962	0.159741	-1.18949	0.0771087	-1.28604	0.178986	11	9	18	5	16	11	8	36	9	36	75	52	9	13	4	2	15	24	66	28	22	27	16	11
AAATCTGC	-2.20673	0.0117177	-2.727	0.195644	-1.99794	0.0405593	-1.86348	0.407448	1	5	6	7	9	3	18	19	27	34	42	28	0	4	2	4	2	2	12	7	6	11	14	15
AAATCTGG	-0.726791	0.259466	-1.94264	0.126044	-0.552356	0.437882	-1.15062	0.174682	9	12	51	32	6	13	25	44	37	48	24	27	11	9	7	10	14	12	22	15	15	18	18	17
AAATCTGT	-2.91481	4.42e-07	-3.27052	0.144604	-1.78487	0.00189632	-1.88764	0.103806	5	6	17	20	9	12	77	136	61	156	99	71	35	38	12	13	26	22	106	78	59	85	60	188
AAATCTTA	-0.185928	0.693362	-1.46862	0.114416	-0.19712	0.69424	-0.735067	0.130268	24	28	29	22	21	22	19	41	25	22	32	58	39	44	15	19	11	20	27	35	20	34	56	19
AAATCTTC	-3.35552	1.22e-05	-3.19369	0.299006	-3.81221	1.49e-06	-2.98717	0.296601	1	3	2	2	1	8	18	43	27	28	59	35	8	3	1	2	3	2	33	93	54	18	66	28
AAATCTTG	-0.616134	0.226037	-1.76834	0.0873742	-0.144951	0.805936	-0.800011	0.121061	28	43	66	32	30	29	20	48	59	93	111	84	42	24	10	30	22	24	34	22	26	35	35	35
AAATCTTT	-1.73792	0.0014346	-2.62886	0.154311	-0.500789	0.385795	-1.08653	0.122989	8	19	14	2	16	11	40	37	39	63	57	24	8	21	16	47	37	11	32	85	17	39	33	27
AAATGAAA	-2.33745	0.000427819	-2.86735	0.258334	-1.39586	0.0304346	-1.5312	0.170739	0	2	7	9	7	3	15	27	12	55	32	33	31	18	10	3	2	2	52	47	18	23	33	41
AAATGAAC	-4.02121	9.91e-09	-4.70662	0.454245	-2.48578	0.00030912	-1.73626	0.361887	0	2	3	3	2	2	25	32	23	40	63	44	2	0	0	7	5	2	24	13	15	19	10	19
AAATGAAG	-2.90999	9e-06	-3.62926	0.248119	-1.80943	0.00708467	-2.14524	0.178894	6	10	13	1	11	8	37	50	27	60	56	225	13	9	6	8	9	11	48	35	32	36	33	41
AAATGAAT	-2.5554	1.48e-06	-3.68871	0.173778	-2.01672	0.00027788	-2.24411	0.164106	13	15	25	8	7	10	75	65	41	118	105	117	14	9	5	15	9	12	35	48	29	101	44	33
AAATGACA	0.559436	0.182526	-1.07654	0.116163	0.29038	0.527031	-0.511627	0.128731	20	27	54	42	31	31	21	18	5	43	59	26	40	16	11	41	38	28	37	26	23	9	28	37
AAATGACC	-0.0949563	0.897937	-1.57388	0.253746	0.388337	0.608081	-1.26496	0.313034	7	10	11	3	10	2	10	2	11	10	4	12	6	7	10	5	1	19	1	19	9	8	6	0
AAATGACG	0.908817	0.0409358	-0.724594	0.0686533	0.615361	0.19792	-0.342775	0.0955261	103	142	232	110	57	55	66	67	40	95	37	96	65	65	23	30	88	97	53	81	38	33	18	43
AAATGACT	2.09495	3.48e-11	0.0218374	0.0675656	1.20912	0.000263593	0.20644	0.0905261	235	143	246	154	179	227	21	92	42	38	69	76	65	81	42	88	109	105	34	48	37	32	35	50
AAATGAGA	-1.73052	0.0196724	-1.86017	0.235037	-2.34777	0.00308086	-2.10989	0.300616	1	2	18	11	7	1	22	27	11	27	13	38	3	7	5	2	3	1	19	24	13	22	24	28
AAATGAGC	-4.10873	5.84e-09	-3.72705	0.302572	-2.28732	0.000403189	-2.25574	0.172595	5	4	2	4	0	0	29	52	32	50	82	78	6	8	2	13	5	9	55	40	21	55	29	38
AAATGAGG	-3.01429	2.63e-07	-3.38611	0.201889	-3.2987	2.71e-07	-2.86158	0.261593	3	15	15	6	2	6	32	63	43	120	85	87	3	2	3	3	8	8	50	41	39	77	56	30
AAATGAGT	-3.4992	1.63e-08	-3.69594	0.195377	-2.90113	3.37e-06	-2.6051	0.153227	10	10	16	0	7	2	53	55	42	171	197	88	3	9	8	18	17	5	52	244	32	108	44	55
AAATGATA	-1.22638	0.011695	-2.18839	0.203282	-0.792583	0.108736	-1.10339	0.159044	5	13	4	4	9	15	7	14	20	21	47	42	16	17	2	26	9	7	17	31	19	26	33	20
AAATGATC	0.153982	0.763853	-1.18305	0.106754	0.07176	0.903303	-0.569113	0.154599	20	44	52	28	30	22	21	26	34	44	39	32	24	24	7	15	15	15	26	28	9	16	15	15
AAATGATG	-1.80305	0.00630527	-2.50016	0.155814	-1.36219	0.0454989	-0.984222	0.119197	46	9	10	3	12	9	28	143	36	57	91	62	69	28	6	18	18	18	61	33	206	41	37	30
AAATGATT	1.08185	0.00932557	-0.61246	0.0744442	-0.592973	0.183527	-1.0963	0.0901615	159	161	151	41	70	35	36	61	37	76	66	68	32	45	23	26	47	100	43	95	58	51	145	46
AAATGCAA	1.10655	0.000813744	-0.541623	0.0705028	1.27335	0.000192106	0.14647	0.0751926	61	148	178	94	97	93	35	54	60	64	75	57	144	86	136	81	124	150	79	65	57	58	26	82
AAATGCAC	0.905083	0.0323044	-0.691154	0.101684	0.923556	0.0385476	0.0336591	0.122307	69	69	71	32	32	39	26	33	26	41	23	43	29	47	18	29	55	66	19	26	17	29	32	16
AAATGCAG	0.0808306	0.854738	-1.66895	0.153742	0.353981	0.423962	-0.464542	0.156123	15	24	41	17	29	27	28	23	22	26	30	30	25	54	18	28	18	24	48	10	19	23	24	28
AAATGCAT	1.42043	1.15e-05	-0.403152	0.0933393	0.321202	0.370411	-0.183485	0.126155	110	127	165	73	117	79	28	36	28	63	42	109	42	55	31	57	54	56	35	48	49	41	37	56
AAATGCCA	1.44079	0.000672201	-0.521665	0.14704	0.412843	0.383998	-0.522594	0.183505	24	34	49	28	35	25	21	8	12	18	12	6	15	21	18	15	9	17	12	9	25	10	4	24
AAATGCCC	0.784311	0.154212	-0.751629	0.158234	0.487246	0.444188	-0.25363	0.224069	6	13	43	29	21	19	13	12	9	14	17	19	12	10	6	11	12	6	5	9	15	7	4	5
AAATGCCG	0.960092	0.0309663	-0.79872	0.2275	0.317838	0.545634	0.0219139	0.35162	10	22	31	9	11	12	3	16	6	8	13	8	9	7	3	5	15	13	8	9	7	7	6	9
AAATGCCT	1.61652	1.13e-05	-0.217628	0.0946984	1.93851	3.67e-06	0.660846	0.169731	42	78	102	38	120	109	13	34	22	27	40	58	40	43	27	49	45	29	7	13	18	11	6	14
AAATGCGA	1.33264	0.00135275	-0.479537	0.112924	0.899711	0.039119	-0.0146459	0.125014	29	45	53	47	99	32	13	28	12	18	23	58	42	24	10	62	62	45	37	25	22	16	23	21
AAATGCGC	0.422832	0.272128	-1.11254	0.145871	-0.00513756	0.990724	-0.729797	0.150348	16	29	46	20	10	15	11	19	11	23	20	30	19	17	10	18	26	21	44	17	12	14	16	26
AAATGCGG	-0.156211	0.7101	-1.48172	0.0857973	0.383494	0.376272	-0.335372	0.101957	56	76	73	27	23	48	34	22	60	110	58	121	25	45	36	55	55	46	55	49	29	33	33	38
AAATGCGT	1.70703	8.67e-07	-0.262575	0.0708921	0.84075	0.0214156	-0.0260826	0.095158	178	115	279	197	98	119	16	94	66	77	39	51	63	53	25	91	95	90	53	41	34	60	27	43
AAATGCTA	1.00251	0.0101399	-0.705102	0.11942	0.692752	0.0921065	-0.0895363	0.130866	17	33	101	56	23	36	15	30	23	20	26	25	55	24	20	32	33	36	21	21	21	30	23	24
AAATGCTC	0.784396	0.136629	-0.690979	0.141694	1.47492	0.00747876	0.393491	0.179548	24	28	50	24	45	46	64	13	5	14	10	17	4	17	12	15	74	83	3	4	10	34	14	10
AAATGCTG	0.91293	0.0402479	-0.833307	0.147423	0.528124	0.280288	-0.0573818	0.178353	32	37	48	11	23	23	9	18	17	21	18	22	11	21	18	31	11	13	11	19	11	20	7	20
AAATGCTT	2.165	3.14e-11	0.202503	0.101446	0.930736	0.00633764	0.138503	0.129066	55	102	182	130	88	84	26	8	19	39	37	35	28	32	22	51	68	56	27	13	21	29	24	36
AAATGGAA	-1.95761	0.000491443	-3.24016	0.277644	-0.891275	0.114944	-1.34493	0.194162	5	7	10	4	2	6	16	38	18	36	21	16	8	12	4	10	8	16	17	29	18	23	16	16
AAATGGAC	-3.36794	5.44e-06	-3.18848	0.285891	-1.99456	0.00633463	-1.57245	0.236628	5	2	1	1	4	5	25	43	29	43	53	44	0	6	2	1	10	16	28	26	30	16	11	38
AAATGGAG	-1.06341	0.0314643	-2.28673	0.140483	-1.68467	0.00149406	-1.84387	0.189657	5	10	49	32	12	8	21	57	40	48	45	42	10	12	7	15	8	4	53	34	30	32	33	29
AAATGGAT	-1.6803	0.000383348	-2.70411	0.0990338	-0.641235	0.205858	-1.02668	0.110238	30	34	43	19	18	26	103	101	53	84	105	175	65	42	9	30	26	12	52	67	50	36	60	52
AAATGGCA	0.132271	0.786116	-1.21946	0.114445	0.645824	0.194259	-0.311513	0.144279	88	78	39	10	22	13	20	36	21	121	31	76	28	29	24	20	21	43	27	25	15	10	24	23
AAATGGCC	-2.47525	0.000946505	-2.48813	0.321415	-2.38394	0.00373538	-2.55152	0.415238	6	1	2	0	9	2	21	9	25	40	20	22	3	2	1	5	1	2	10	22	12	14	12	13
AAATGGCG	0.0596612	0.880363	-1.29018	0.0797882	0.451058	0.253054	-0.403225	0.096045	36	59	64	35	44	97	55	72	34	59	79	79	68	55	30	58	51	38	75	51	22	31	36	44
AAATGGCT	-1.10098	0.0207517	-2.03811	0.148834	0.537326	0.285631	-0.366937	0.131826	6	13	37	15	7	17	43	25	22	50	42	29	38	20	22	12	44	30	26	15	24	13	20	33
AAATGGGA	-2.98129	9.72e-08	-3.71186	0.250439	-2.82158	3.7e-07	-2.86158	0.18787	3	10	11	4	6	1	20	44	25	64	109	66	7	8	8	7	10	8	53	61	45	47	45	152
AAATGGGC	-3.59666	1.44e-05	-3.71678	0.317645	-2.73454	0.00115945	-2.33623	0.295379	2	1	5	2	0	6	24	36	31	59	31	37	1	4	1	7	5	1	40	17	13	30	26	17
AAATGGGG	-2.86789	6.26e-06	-2.93761	0.364814	-1.88706	0.00267742	-2.11095	0.311621	4	3	3	2	4	5	20	24	39	33	43	17	4	4	2	9	6	7	15	30	16	31	17	23
AAATGGGT	-2.82274	7.33e-09	-3.26884	0.1753	-2.4527	2.28e-06	-2.12385	0.191349	5	17	14	3	8	5	55	48	43	98	96	73	2	4	2	9	16	9	43	56	42	50	29	30
AAATGGTA	-0.982958	0.0617165	-2.14979	0.123306	-1.31408	0.013035	-1.40675	0.101277	20	16	31	14	25	12	30	47	20	77	61	48	58	36	12	30	20	20	59	68	43	42	182	86
AAATGGTC	-3.50835	1.72e-07	-3.56275	0.169751	-3.52794	1.39e-06	-3.10114	0.236358	1	9	12	6	1	9	25	65	86	92	53	157	4	1	2	4	4	7	89	25	29	35	53	60
AAATGGTG	-0.442836	0.432543	-1.49108	0.110235	-1.44397	0.0123525	-1.65137	0.141377	36	93	67	16	8	12	34	34	21	80	72	128	34	24	3	14	9	7	95	55	54	26	15	36
AAATGGTT	-0.899139	0.113658	-1.92131	0.140356	-0.64333	0.300177	-0.923568	0.1991	19	15	23	17	14	13	20	43	17	41	87	27	3	4	13	16	7	25	13	43	7	21	20	25
AAATGTAA	-0.702132	0.273948	-2.14066	0.206409	-1.355	0.0297519	-1.4966	0.162155	4	8	14	9	18	6	8	9	15	17	30	39	10	6	3	4	46	37	107	31	14	18	15	116
AAATGTAC	-3.19998	6.7e-07	-3.60939	0.250378	-3.18886	7.88e-06	-2.60333	0.299917	8	10	4	3	2	1	31	30	34	100	69	58	2	5	3	1	5	1	48	25	16	19	31	44
AAATGTAG	-2.95424	4.17e-06	-3.62906	0.223347	-2.82614	1.57e-05	-2.6169	0.230766	4	9	11	5	4	2	33	54	23	79	64	56	5	6	4	2	12	12	64	38	112	30	20	46
AAATGTAT	-0.685021	0.145342	-1.68996	0.104998	0.208388	0.696207	-0.495553	0.121011	18	73	70	8	14	22	27	70	39	95	69	52	22	58	17	36	28	21	41	35	17	40	17	33
AAATGTCA	0.93167	0.0153763	-0.723916	0.0687063	1.10682	0.00505815	0.058157	0.0711192	71	103	203	96	97	76	43	83	38	62	77	74	204	203	52	53	98	180	88	67	38	48	70	100
AAATGTCC	-0.0628861	0.916019	-1.32782	0.120553	0.582566	0.349855	-0.377654	0.185857	26	32	23	3	40	17	31	29	20	30	35	25	12	15	12	8	21	15	19	5	2	16	9	15
AAATGTCG	0.585785	0.193678	-0.942377	0.0648966	0.69062	0.145911	-0.272343	0.0948543	84	72	168	99	91	91	52	88	50	123	72	85	51	69	27	80	79	49	51	70	23	34	30	44
AAATGTCT	2.17621	3.8e-08	0.108098	0.0763246	0.499501	0.231663	-0.387744	0.0842931	110	149	353	200	116	73	23	43	19	65	65	39	88	72	30	54	96	85	48	23	33	62	85	76
AAATGTGA	-0.527847	0.274095	-1.69375	0.126341	0.143233	0.78736	-0.520762	0.11338	9	21	35	23	18	20	11	28	26	50	73	30	28	29	18	32	62	48	21	12	12	92	28	52
AAATGTGC	-3.5022	7.46e-05	-4.04827	0.428625	-2.99971	0.000709649	-1.81007	0.3144	4	5	4	0	0	2	17	32	24	69	18	36	0	2	0	4	5	11	113	31	21	10	13	10
AAATGTGG	-3.5155	4.75e-08	-3.94338	0.212155	-2.88609	5.83e-06	-2.67629	0.171142	4	5	15	2	8	2	28	70	47	152	95	76	6	4	17	6	9	10	44	53	48	32	179	124
AAATGTGT	-1.96634	0.00018669	-2.8297	0.133717	-2.00351	0.000290602	-2.04653	0.149754	19	11	15	11	8	21	51	82	49	47	63	105	12	20	1	10	22	12	45	82	44	68	42	47
AAATGTTA	1.20918	0.00229515	-0.48349	0.0768653	0.228311	0.60602	-0.545506	0.079516	67	81	153	81	80	90	23	41	42	53	46	71	120	69	23	103	60	61	54	40	31	125	71	93
AAATGTTC	-0.210394	0.786608	-1.2097	0.107997	-0.536278	0.511893	-0.850695	0.162839	20	9	86	100	3	9	40	49	33	71	63	32	44	18	3	4	10	7	23	19	21	37	23	12
AAATGTTG	-0.710201	0.146518	-1.87635	0.0936673	-0.997611	0.050902	-1.33467	0.119378	34	17	42	19	46	52	47	72	34	65	166	48	26	20	10	9	46	29	68	80	35	42	19	71
AAATGTTT	0.158371	0.638674	-1.30002	0.0585595	0.0699008	0.853011	-0.656937	0.075707	87	95	162	108	92	96	57	105	75	118	225	113	71	72	38	81	95	82	103	63	61	97	80	65
AAATTAAA	-0.271659	0.695589	-1.61078	0.0961939	-0.0732461	0.925011	-0.713192	0.107714	136	43	63	27	7	11	32	49	63	101	144	67	113	35	5	43	22	12	63	24	38	65	32	46
AAATTAAC	-1.37709	0.0387719	-2.1046	0.198494	0.270825	0.71881	-0.397699	0.199289	1	23	18	7	0	0	4	37	24	23	14	23	6	11	2	25	19	10	11	10	10	17	10	7
AAATTAAG	-0.0372738	0.942032	-1.37205	0.0778505	0.0120495	0.982477	-0.720875	0.0960742	60	75	89	33	52	43	49	66	44	84	101	78	68	65	24	32	36	42	88	60	40	35	41	42
AAATTAAT	-2.14602	1.1e-05	-3.04065	0.120502	-1.16889	0.0207495	-1.74658	0.118893	13	26	41	27	11	14	57	107	61	171	106	178	16	36	17	15	24	27	42	74	55	55	64	52
AAATTACA	0.0958325	0.803981	-1.22973	0.0710035	0.268299	0.504277	-0.523486	0.0920157	26	49	107	78	92	81	63	57	76	49	129	82	54	103	35	40	45	40	43	50	25	68	56	60
AAATTACC	1.95429	0.00350353	-0.0895005	0.183882	-1.63104	0.0190379	-1.39187	0.235947	9	9	47	41	21	25	3	3	5	8	13	16	3	3	14	8	5	3	4	23	12	15	6	94
AAATTACG	0.489414	0.324023	-1.09699	0.111829	-0.654697	0.20814	-1.15736	0.13367	29	47	70	46	10	28	13	28	14	61	39	42	26	39	14	12	13	11	28	121	14	20	16	19
AAATTACT	2.18568	2.01e-11	0.158558	0.0631114	1.41178	4.17e-05	0.294705	0.0914975	264	202	351	293	142	133	44	52	54	58	72	73	96	56	49	85	113	110	43	25	30	36	35	47
AAATTAGA	-3.00983	2.03e-06	-3.32171	0.172431	0.332407	0.617196	-0.484313	0.103496	5	5	11	3	8	13	78	51	43	68	86	82	29	259	30	6	32	17	45	41	36	58	80	64
AAATTAGC	-3.13326	1.45e-05	-3.96965	0.326373	-2.37903	0.00124236	-1.90349	0.311616	1	2	6	2	4	4	6	27	32	44	40	46	2	2	2	6	3	6	32	28	15	28	12	11
AAATTAGG	-1.9106	0.0040253	-2.58692	0.104179	-1.78417	0.00908764	-1.95679	0.104551	13	36	35	19	14	15	60	61	57	140	111	149	25	18	4	51	44	26	90	70	59	267	49	88
AAATTAGT	-2.48951	8.84e-09	-3.10909	0.0988454	-1.56637	0.00035852	-1.79138	0.0951949	9	12	33	28	20	33	79	103	115	166	206	249	41	43	14	23	30	25	108	131	72	144	65	69
AAATTATA	-0.405373	0.366013	-1.63357	0.118741	0.0978288	0.846945	-0.55839	0.123541	17	17	23	16	35	24	11	39	20	66	37	53	25	39	8	36	29	24	25	60	18	19	29	16
AAATTATC	-3.40307	5.33e-05	-3.12338	0.283101	-1.14706	0.18196	-1.50874	0.193614	4	4	8	5	0	2	26	19	18	40	150	44	20	12	1	11	6	1	23	35	9	21	30	7
AAATTATG	-1.93284	0.000505968	-2.64322	0.117973	-1.91428	0.000923461	-2.08432	0.132102	11	19	36	27	9	10	40	84	41	77	75	183	12	14	20	14	12	18	67	57	27	130	74	63
AAATTATT	-1.83642	0.00060724	-2.5626	0.108203	-0.317104	0.591733	-0.844349	0.0939936	13	27	36	14	14	19	63	62	43	149	111	76	115	44	10	23	27	33	99	49	36	39	91	33
AAATTCAA	-0.594772	0.3743	-2.06799	0.165858	-1.20688	0.077134	-1.79508	0.184386	26	17	28	10	6	8	14	23	24	35	37	36	16	14	6	11	14	8	31	50	39	21	11	28
AAATTCAC	-3.32666	2.64e-08	-4.40096	0.416135	-2.98964	1.93e-06	-2.53423	0.283143	6	1	9	4	2	3	39	27	26	49	68	84	3	0	1	7	5	7	41	31	26	29	26	52
AAATTCAG	-2.12558	0.00123011	-2.51933	0.118931	-1.05082	0.12969	-1.40764	0.109646	7	57	59	11	11	7	59	70	65	94	227	190	47	11	10	15	46	42	59	54	29	76	112	49
AAATTCAT	-1.08235	0.000928033	-2.45198	0.0799193	-0.732161	0.0357319	-1.50976	0.108442	52	56	110	45	43	28	65	139	104	183	191	120	47	64	25	23	25	44	114	69	52	82	53	70
AAATTCCA	0.807737	0.0389639	-0.828574	0.0840958	0.512021	0.222917	-0.326887	0.100403	79	60	92	51	62	56	46	42	28	49	30	70	41	58	36	52	48	49	46	37	47	54	14	32
AAATTCCC	1.42129	0.0315161	-0.399669	0.214029	-0.263776	0.734856	-1.33303	0.277615	12	19	59	17	4	14	4	13	1	16	11	5	6	14	2	0	9	11	14	38	3	1	0	2
AAATTCCG	0.195302	0.707462	-1.38917	0.156717	0.83083	0.121589	0.00871873	0.18095	38	32	57	22	3	7	6	32	17	39	38	30	32	27	9	12	16	16	18	17	8	7	12	10
AAATTCCT	1.86653	4.13e-08	-0.0902643	0.0812744	1.42984	6.26e-05	0.319172	0.102097	128	195	208	84	85	87	27	44	25	84	35	34	57	38	21	71	158	122	18	40	19	28	27	54
AAATTCGA	-0.614775	0.218634	-1.78064	0.0777304	0.563653	0.281035	-0.255008	0.0760695	67	82	86	21	28	34	39	85	68	137	107	143	155	80	23	60	127	94	82	72	39	71	58	78
AAATTCGC	-1.98433	0.00754965	-2.53707	0.147541	-2.91702	0.000530655	-2.54234	0.280682	4	22	32	9	5	5	15	47	28	39	143	64	5	3	1	1	7	1	48	29	17	15	20	25
AAATTCGG	-1.53137	0.00372276	-2.54139	0.135623	-0.627793	0.266129	-1.14059	0.132389	11	12	17	10	19	22	48	33	34	59	80	62	9	9	10	52	29	10	38	27	17	42	38	50
AAATTCGT	-1.82078	0.000217443	-2.68965	0.166187	-1.06395	0.0357755	-1.54981	0.160078	7	9	17	14	15	6	37	52	37	56	38	50	17	12	6	11	16	27	37	52	12	35	46	25
AAATTCTA	1.35744	1.82e-05	-0.412263	0.0767702	1.21001	0.00023795	0.204708	0.0842289	49	205	215	77	76	90	26	31	29	57	96	80	112	84	39	120	121	83	63	55	31	41	41	42
AAATTCTC	-1.07683	0.105809	-2.13824	0.11337	-0.647804	0.368239	-1.1545	0.138046	14	14	36	29	11	28	51	40	36	76	57	57	43	18	12	16	13	7	40	48	15	35	20	48
AAATTCTG	0.100623	0.822439	-1.29742	0.0681784	-0.230224	0.624287	-0.843296	0.0882073	35	128	144	60	68	66	68	87	63	88	95	102	76	88	22	50	38	36	51	68	64	45	108	61
AAATTCTT	2.27516	1.42e-11	0.224728	0.0742005	1.36661	8.94e-05	0.262753	0.0924966	159	197	263	113	127	245	22	66	19	65	44	59	80	93	64	80	105	94	30	75	30	40	26	31
AAATTGAA	-2.48852	3.25e-06	-3.08028	0.116452	-0.137824	0.820048	-0.844791	0.0971726	12	27	27	7	10	25	67	146	81	166	117	108	77	108	23	20	28	21	71	64	50	58	47	56
AAATTGAC	-1.21004	0.248287	-1.52705	0.19862	-3.56488	0.002185	-3.22432	0.608058	2	15	28	16	1	2	20	12	18	37	31	33	1	1	1	3	1	2	19	50	7	14	19	17
AAATTGAG	0.359209	0.429551	-1.19011	0.0777015	-0.107832	0.836245	-0.608849	0.11361	144	111	125	38	34	23	67	29	59	86	92	96	104	53	8	11	18	33	55	55	60	32	26	39
AAATTGAT	-1.63065	0.00195871	-2.26248	0.0989622	-1.69309	0.00207462	-1.88917	0.107076	13	31	83	56	8	10	104	115	68	111	112	122	33	22	8	11	37	35	80	120	44	41	153	69
AAATTGCA	0.216623	0.597594	-1.23176	0.0632831	0.411697	0.339166	-0.425929	0.0949803	76	79	108	59	145	91	30	76	42	118	274	103	70	81	32	48	54	29	64	45	26	66	32	42
AAATTGCC	-0.143845	0.767963	-1.45653	0.0836317	-0.391293	0.427729	-0.919161	0.0902329	46	51	70	38	27	41	32	59	40	68	47	112	20	24	26	40	86	85	32	95	31	125	44	82
AAATTGCG	0.923978	0.0276565	-0.840511	0.132741	0.832336	0.0548652	-0.148836	0.146848	39	42	58	27	9	28	17	17	10	19	25	36	16	32	10	19	82	59	49	14	13	25	18	14
AAATTGCT	0.691022	0.142652	-0.868564	0.108063	-0.531164	0.297818	-1.22404	0.151303	32	26	99	77	14	23	22	14	21	59	35	42	51	20	7	20	14	9	20	34	34	37	35	33
AAATTGGA	-2.48595	0.000564551	-3.15826	0.132836	-2.15675	0.00323464	-2.10536	0.0989649	8	25	22	7	10	10	51	66	81	94	70	142	80	15	8	7	27	33	118	109	88	58	239	208
AAATTGGC	-4.04865	1.02e-06	-4.10185	0.284358	-2.24313	0.00534558	-1.42526	0.195911	1	2	6	3	6	3	48	52	37	112	92	67	2	34	8	2	2	1	27	44	34	44	32	95
AAATTGGG	-2.96833	1.23e-05	-3.39284	0.199063	-2.54821	0.000302594	-2.48583	0.203107	2	9	13	7	6	3	31	64	30	118	78	35	3	8	4	3	5	13	37	50	36	29	31	54
AAATTGGT	-3.64574	3.08e-07	-3.87073	0.162725	-2.91762	5.22e-05	-2.83943	0.154237	7	9	10	7	3	9	55	168	79	116	108	129	9	16	5	14	11	13	188	86	49	104	85	79
AAATTGTA	-1.7194	0.00035904	-2.48548	0.0906696	-1.14976	0.0211954	-1.44227	0.0896155	17	23	67	43	12	35	85	79	61	145	222	162	63	41	17	39	37	21	81	122	88	97	68	89
AAATTGTC	-3.16949	3.04e-06	-3.39545	0.189184	-4.05688	1.62e-07	-3.28976	0.254137	0	10	5	1	13	12	30	70	66	93	94	94	3	6	1	3	2	2	48	70	53	43	26	79
AAATTGTG	-1.4154	0.0045619	-2.05052	0.0897339	-1.13257	0.0288707	-1.54933	0.0861781	17	23	30	13	57	85	194	72	74	119	120	91	47	35	31	32	39	68	70	96	91	98	112	161
AAATTGTT	-0.350186	0.590955	-1.72312	0.0826293	-1.57947	0.0149728	-1.75137	0.11315	96	44	77	51	27	19	33	58	73	115	80	145	28	26	4	28	24	17	55	87	79	35	66	85
AAATTTAA	-2.13398	0.00289904	-2.87336	0.196655	-2.71785	0.000306172	-2.10147	0.24083	8	11	3	4	5	5	40	31	16	48	31	20	3	2	1	2	14	11	47	33	40	47	28	32
AAATTTAC	-3.90942	2.05e-07	-3.43935	0.222211	-3.15714	6.98e-05	-2.77187	0.271168	1	1	2	1	10	8	32	54	52	81	122	115	3	7	0	4	2	5	43	44	29	38	29	20
AAATTTAG	-4.12538	1.86e-10	-4.14961	0.419133	-3.16229	5.6e-07	-3.2355	0.300463	1	7	4	0	4	0	15	60	44	46	83	71	1	5	4	4	3	4	38	31	42	43	29	33
AAATTTAT	-2.47468	2.75e-08	-3.38554	0.177495	-1.95851	1.11e-05	-2.00394	0.149202	5	11	21	7	9	8	28	58	46	96	84	74	8	26	8	6	18	13	106	54	31	47	47	70
AAATTTCA	0.890754	0.0222875	-0.751214	0.0939726	1.04747	0.0108008	0.187303	0.123493	42	43	83	47	50	66	17	37	33	36	50	35	31	46	24	37	69	60	33	24	27	21	21	17
AAATTTCC	-1.56558	0.0277184	-2.07969	0.157685	-0.459868	0.571413	-1.10066	0.186882	16	5	32	19	5	4	15	41	23	32	108	71	13	15	4	8	12	8	24	20	9	8	14	19
AAATTTCG	0.153716	0.720302	-1.16795	0.0882904	0.447939	0.318957	-0.370756	0.126482	16	43	95	57	49	37	20	42	43	51	104	45	34	42	17	42	22	18	31	30	20	19	31	16
AAATTTCT	1.42542	0.000927258	-0.41895	0.0693734	0.0667588	0.896943	-0.584016	0.0910769	75	195	217	78	143	97	24	56	37	108	45	81	64	80	35	53	52	42	37	179	35	35	35	45
AAATTTGA	-2.80344	0.000180263	-3.29529	0.407292	-0.27506	0.700053	-0.770573	0.16091	2	2	5	3	1	1	5	16	18	12	31	30	9	16	42	16	3	6	20	27	27	20	40	23
AAATTTGC	-3.68853	5.81e-06	-2.63194	0.225793	-3.85216	1.42e-05	-2.97805	0.297537	0	3	2	1	0	18	42	49	33	82	137	55	8	1	1	1	2	2	29	39	15	26	23	122
AAATTTGG	-3.72424	1.88e-08	-4.19518	0.21897	-2.61453	0.000102265	-2.57296	0.210599	1	6	7	5	9	4	26	62	46	171	157	74	1	4	7	11	7	5	49	44	26	36	41	65
AAATTTGT	-4.14747	4.22e-09	-4.43784	0.294408	-0.587889	0.387049	-1.02445	0.115958	4	4	5	1	4	4	42	85	52	68	81	134	112	42	6	8	6	12	65	110	35	33	33	43
AAATTTTA	-0.670089	0.155343	-1.84749	0.147696	-0.35879	0.467658	-1.03036	0.128939	6	7	22	16	13	21	12	18	23	33	51	25	25	24	7	40	19	17	44	33	18	36	20	43
AAATTTTC	-3.32294	7.33e-07	-3.45514	0.391367	-4.37209	5.71e-06	-2.93271	0.747204	0	4	8	2	2	0	11	25	26	32	20	55	2	1	0	1	0	0	8	23	15	14	16	17
AAATTTTG	-1.10248	0.05533	-2.0441	0.103493	-1.3077	0.0272661	-1.4911	0.110343	9	25	25	13	56	21	30	67	40	93	67	103	28	16	5	17	50	48	179	85	48	47	38	52
AAATTTTT	-2.17596	4.25e-05	-2.80877	0.108	-0.521221	0.360955	-1.04587	0.0989333	6	12	19	11	52	18	57	122	68	141	141	138	40	88	11	13	41	27	62	91	41	52	57	41
AACAAAAA	-0.690322	0.088569	-1.69877	0.146796	-1.92591	1.35e-05	-2.38901	0.188713	5	21	57	32	10	10	28	54	23	41	39	40	12	8	6	10	8	15	65	51	27	33	40	43
AACAAAAC	-2.79777	5.42e-07	-3.89992	0.231472	-2.14095	0.00038671	-2.33252	0.273291	3	11	9	5	6	9	20	42	43	96	55	110	5	4	3	3	9	6	27	23	30	28	14	25
AACAAAAG	-1.38829	0.00329725	-2.13571	0.137248	-2.28026	1.63e-05	-2.73025	0.220711	10	69	56	12	18	6	53	65	53	71	111	118	9	15	5	6	6	11	51	77	32	48	32	50
AACAAAAT	-0.784796	0.00764102	-3.52901	0.132671	-0.482961	0.121463	-1.40165	0.0950505	63	80	134	49	53	51	86	100	79	179	189	235	66	73	32	65	86	80	87	89	93	215	57	79
AACAAACA	0.307797	0.509881	-1.16103	0.10687	0.380175	0.436175	-0.391952	0.107416	26	68	93	42	26	28	8	33	20	49	117	49	54	103	10	18	46	49	46	35	36	36	32	46
AACAAACC	0.0147999	0.982006	-1.27009	0.125408	1.01222	0.116752	0.0146257	0.189647	8	25	59	34	15	10	8	32	23	34	30	35	27	32	8	11	15	6	14	12	5	8	6	12
AACAAACG	0.219989	0.631814	-1.32572	0.107096	0.12079	0.814373	-0.418343	0.127202	33	39	66	25	45	26	13	69	24	32	40	54	50	31	6	22	26	25	46	34	22	17	23	22
AACAAACT	1.43186	1.77e-06	-0.327712	0.0522261	1.16328	0.000263111	0.146064	0.0840329	163	340	379	154	227	175	88	92	75	93	126	112	156	142	42	81	93	95	58	87	29	20	50	65
AACAAAGA	-2.09211	0.00020789	-2.77859	0.123539	-1.80507	0.00209133	-2.11644	0.139996	9	18	26	10	17	14	80	58	42	110	53	100	8	30	10	4	12	20	88	72	40	38	40	63
AACAAAGC	-3.29631	1.64e-06	-3.14587	0.264595	-3.14336	7.79e-05	-2.82522	0.38142	4	4	9	1	7	2	68	37	29	46	34	60	3	1	1	1	2	4	19	25	20	25	13	16
AACAAAGG	-2.48107	0.000401428	-2.7652	0.185895	-2.00138	0.00682813	-1.95096	0.243853	3	9	8	2	14	10	21	21	61	93	54	58	8	18	2	6	1	2	36	56	14	30	13	23
AACAAAGT	-1.63068	3.72e-05	-2.45653	0.0850982	-0.877255	0.0341967	-1.29417	0.0990949	40	68	69	20	25	12	113	131	68	140	248	107	30	73	15	21	41	34	66	88	76	75	50	76
AACAAATA	-0.955337	0.0693881	-1.96627	0.10169	-1.0924	0.0446334	-1.23821	0.111607	11	26	63	26	34	24	57	51	23	88	116	69	14	10	7	27	50	63	56	117	54	44	50	68
AACAAATC	-3.33873	1.54e-05	-3.21795	0.16814	-2.55733	0.00120086	-2.23974	0.134104	6	2	3	2	24	11	66	83	52	137	149	181	5	24	7	6	16	13	183	105	46	30	59	66
AACAAATG	-2.51175	9.54e-07	-3.00226	0.137665	-2.04725	9.14e-05	-1.97206	0.118381	4	8	25	21	9	21	80	97	33	74	119	185	17	20	3	29	28	13	40	74	78	148	89	48
AACAAATT	-0.803238	0.0858544	-1.89534	0.0909571	0.0233237	0.966872	-0.665522	0.119942	24	31	79	35	45	20	102	51	47	91	99	32	60	50	10	20	28	15	37	38	25	27	48	23
AACAACAA	1.26569	9e-07	-1.27692	0.124594	-0.296485	0.260141	-1.17564	0.0977751	49	61	167	76	47	69	26	31	26	42	40	51	71	62	39	66	43	60	74	70	56	81	89	112
AACAACAC	-0.15677	0.633523	-1.66423	0.0845767	0.438881	0.18879	-0.430809	0.0970552	56	68	129	35	41	57	114	52	50	68	65	92	42	49	41	42	104	83	75	50	38	49	46	45
AACAACAG	-0.226413	0.4799	-2.24748	0.0776667	-0.717205	0.0255851	-1.76366	0.0896072	116	90	206	76	94	76	91	142	105	219	176	153	78	54	52	59	97	92	130	142	79	174	126	167
AACAACAT	1.56071	1.66e-40	-0.261137	0.0103959	1.08638	4.2e-19	0.0603554	0.0315076	14774	23403	31779	16615	17602	16262	5388	7150	5235	9892	10073	9429	10500	12278	6140	11541	13983	14444	6856	6309	4873	6253	5812	6278
AACAACCA	1.0628	0.00268636	-0.6175	0.0863226	0.313162	0.434579	-0.38194	0.115342	28	57	121	54	109	107	35	40	23	53	73	43	56	55	17	29	28	38	55	34	40	19	27	27
AACAACCC	1.71182	0.000575266	-0.135964	0.220857	1.49355	0.00449283	0.116045	0.236504	17	22	26	22	10	20	2	4	8	10	11	8	18	19	12	11	16	15	1	11	3	17	4	1
AACAACCG	1.20743	0.0016665	-0.71081	0.118519	0.966755	0.0204205	0.208756	0.164275	91	62	76	27	24	31	26	18	20	35	24	34	43	32	11	13	42	41	35	26	13	11	9	11
AACAACCT	2.19135	3.87e-13	0.219248	0.0855368	0.873721	0.00451243	0.124847	0.103374	56	154	333	205	195	155	26	34	37	90	50	37	87	76	44	99	117	104	47	42	47	48	71	62
AACAACGA	0.357814	0.352822	-1.14686	0.0698916	0.429625	0.283142	-0.468051	0.0744386	48	75	158	79	88	125	37	53	35	86	283	70	115	134	45	97	95	81	180	99	49	35	56	75
AACAACGC	0.780199	0.038832	-0.761299	0.0661652	0.420541	0.297224	-0.385673	0.0759676	79	129	174	66	105	117	62	105	58	59	65	72	84	141	58	74	151	121	74	221	119	36	36	37
AACAACGG	-0.812543	0.0730922	-2.29786	0.138149	-1.44992	0.00159247	-1.9265	0.11902	21	22	31	13	33	22	22	53	38	46	77	66	17	16	10	36	43	36	96	39	15	35	204	78
AACAACGT	2.33425	6.32e-17	0.394141	0.0630061	1.28776	7.91e-06	0.441377	0.0700688	221	238	427	258	389	309	53	75	49	109	71	74	179	176	95	187	282	289	75	92	107	93	76	95
AACAACTA	1.98761	2.2e-06	-0.043298	0.0949852	1.52083	0.000405412	0.554778	0.099667	54	111	117	48	197	77	13	25	17	50	43	44	124	107	51	70	93	75	37	43	31	32	31	32
AACAACTC	1.55292	3.08e-06	-0.215797	0.072287	1.09576	0.00178188	0.125318	0.0973303	65	178	262	126	68	154	23	56	43	55	82	68	52	78	35	65	96	105	22	39	18	33	77	29
AACAACTG	0.584127	0.109288	-0.96116	0.0989908	0.0465901	0.914277	-0.78628	0.113238	30	36	85	41	62	67	24	67	26	40	22	66	28	49	23	33	50	36	45	26	18	26	82	40
AACAACTT	1.90689	2.9e-10	-0.0431897	0.0457342	1.21948	9.37e-05	0.20711	0.0642791	280	346	625	389	427	356	78	104	83	162	93	251	210	163	117	196	229	260	79	86	77	100	97	129
AACAAGAA	-0.860694	0.0791901	-2.77868	0.323681	-1.29412	0.00967395	-2.03148	0.207738	4	16	22	12	9	7	11	41	15	32	19	21	11	11	3	13	13	13	27	39	26	34	25	21
AACAAGAC	-1.73887	0.00449628	-1.88333	0.107585	-2.77275	3.91e-05	-2.67218	0.190595	3	97	65	4	9	6	75	97	44	162	61	175	9	3	6	3	10	11	64	61	51	66	34	55
AACAAGAG	-1.86853	5.46e-06	-3.79241	0.220456	-1.44961	0.0005069	-2.2413	0.13676	11	18	53	18	15	14	55	82	49	129	107	91	22	24	25	23	20	35	76	110	58	68	80	91
AACAAGAT	-1.35347	0.00010124	-3.08197	0.135405	-0.957438	0.00815758	-1.6189	0.120325	37	34	80	45	32	20	46	143	98	150	111	180	57	50	23	28	25	48	92	109	80	81	72	76
AACAAGCA	0.222082	0.64478	-1.21647	0.0986735	0.856349	0.0703342	-0.153235	0.111165	13	31	84	77	26	31	26	33	38	80	42	32	29	21	27	21	103	142	47	31	23	42	20	45
AACAAGCC	-2.4333	0.00192875	-3.24819	0.473694	-1.61874	0.0408998	-2.08733	0.360513	0	4	5	1	2	3	7	26	4	8	30	16	2	4	2	5	3	3	11	7	5	21	4	20
AACAAGCG	0.707193	0.0486277	-0.912191	0.057223	1.16371	0.00188047	0.124784	0.0784954	162	118	244	160	91	117	75	170	36	146	76	142	100	161	76	62	133	127	69	48	42	71	50	56
AACAAGCT	0.616952	0.0581532	-0.919393	0.0559343	0.443113	0.203726	-0.35743	0.0731386	161	158	206	124	63	155	67	121	62	137	108	189	108	100	47	60	123	142	87	85	80	73	68	77
AACAAGGA	-1.1754	0.0857421	-1.75606	0.144915	-2.48025	0.000450688	-2.42299	0.159176	7	1	11	6	52	14	13	58	21	52	76	60	25	23	2	9	3	7	80	62	29	157	46	56
AACAAGGC	-2.53926	3.98e-05	-3.07264	0.150423	-3.68759	3.55e-07	-3.26941	0.279815	9	6	6	4	19	10	36	52	35	69	149	78	4	2	1	6	2	3	66	51	27	41	30	54
AACAAGGG	-2.21214	2.16e-06	-3.00407	0.114052	-2.1313	1.26e-05	-1.34958	0.153519	4	15	40	20	25	22	58	130	71	110	144	148	7	10	3	6	52	36	81	170	96	69	57	43
AACAAGGT	-3.32505	5.1e-09	-4.04013	0.207489	-3.6574	8.3e-11	-3.5438	0.166509	2	6	24	3	7	8	50	71	62	98	136	111	13	2	7	13	24	15	107	89	78	286	371	71
AACAAGTA	-0.239887	0.588979	-1.50472	0.0783054	0.411928	0.363552	-0.464613	0.0799183	24	79	85	43	72	29	29	81	34	103	141	86	107	137	49	56	40	63	102	73	44	78	35	70
AACAAGTC	-2.57909	0.000125336	-3.19028	0.115597	-2.02356	0.00373106	-1.89275	0.135141	8	24	33	13	11	9	34	146	78	146	138	106	16	16	6	8	3	38	80	66	78	59	46	57
AACAAGTG	0.611555	0.0466816	-0.910805	0.0485133	0.903726	0.00485728	-0.0361289	0.0702761	114	310	309	100	192	138	53	144	133	179	164	190	96	154	95	89	163	175	85	70	49	47	134	82
AACAAGTT	-2.61878	5.02e-07	-3.34997	0.0993932	-1.28281	0.0152895	-1.49809	0.0906211	16	24	37	24	17	34	84	253	98	221	225	239	16	17	45	85	65	16	164	140	112	77	94	147
AACAATAA	-0.285119	0.517152	-1.62399	0.0844546	-0.649856	0.149341	-1.15095	0.105903	19	65	127	58	52	22	43	115	43	76	64	103	82	36	14	18	28	21	91	84	50	59	30	45
AACAATAC	-3.26301	5.59e-06	-3.72698	0.190619	-1.65327	0.0209663	-1.71384	0.117727	4	11	13	10	5	4	79	43	46	148	133	66	15	20	8	37	29	18	83	71	118	63	33	67
AACAATAG	-2.00152	3.08e-05	-3.23928	0.168126	-1.68786	0.000782495	-2.23647	0.179573	6	12	36	21	10	8	50	49	58	81	72	87	14	5	9	16	17	13	57	46	34	50	41	48
AACAATAT	0.408188	0.160596	-1.41754	0.0977347	-0.346713	0.269675	-1.02683	0.116655	70	88	133	40	34	48	49	50	44	80	63	54	46	63	19	43	33	31	83	83	39	46	43	50
AACAATCA	0.887856	0.00798471	-0.766161	0.0577471	0.14039	0.717601	-0.62773	0.0776423	107	193	251	130	87	126	84	123	50	78	95	94	104	114	28	58	65	74	105	165	67	38	37	44
AACAATCC	0.24739	0.653049	-1.12805	0.0770623	1.01483	0.0639991	0.0585442	0.102007	41	72	148	60	52	37	34	55	34	104	113	53	37	49	21	89	55	85	25	34	24	50	22	28
AACAATCG	0.0209953	0.961083	-1.39911	0.0762334	-0.214661	0.631531	-0.996218	0.0974205	32	57	103	52	83	55	49	103	45	76	71	80	33	57	17	36	30	56	46	42	43	36	58	68
AACAATCT	1.58746	4.3e-06	-0.249565	0.0617983	0.898211	0.0126574	-0.0720089	0.0804544	151	201	283	144	173	152	21	60	62	94	121	86	122	117	55	92	89	85	42	49	63	83	40	60
AACAATGA	1.05205	0.00355249	-0.583977	0.0717858	-0.120717	0.770853	-0.801117	0.0732576	78	65	158	99	132	97	30	71	47	43	62	106	82	82	39	63	96	106	137	92	47	45	77	188
AACAATGC	-2.01638	0.000493084	-2.67024	0.143561	-0.350688	0.57706	-0.922496	0.110128	3	13	36	19	5	4	33	40	49	88	61	65	27	33	4	21	58	51	63	63	25	29	56	25
AACAATGG	-2.60683	6.11e-06	-3.10959	0.0942946	-1.51504	0.00995876	-1.72276	0.0788718	15	49	42	5	37	20	109	174	134	281	222	252	28	75	12	74	53	46	123	212	148	172	83	156
AACAATGT	-0.501084	0.203532	-1.63634	0.0765247	0.288479	0.503551	-0.410771	0.0940229	33	73	79	37	49	84	103	59	61	183	86	79	79	71	25	71	54	54	37	36	39	45	103	55
AACAATTA	0.766389	0.070846	-0.823141	0.0657136	-0.080081	0.87063	-0.695977	0.0711216	68	131	197	117	47	127	20	72	52	135	97	111	218	117	29	72	97	72	102	357	79	45	45	101
AACAATTC	-0.493236	0.411715	-1.6126	0.110338	0.174161	0.794778	-0.551233	0.119207	28	21	26	11	41	39	24	47	40	97	51	35	92	30	24	14	19	15	33	53	33	28	26	30
AACAATTG	-3.73503	5.88e-10	-4.477	0.209293	-1.25938	0.0326309	-1.53996	0.128703	4	9	20	5	7	5	94	40	123	127	99	209	19	12	24	28	17	14	72	101	32	40	37	67
AACAATTT	1.99345	1.43e-09	0.128925	0.0561029	1.84551	8.51e-08	0.672084	0.0767924	117	262	410	239	310	288	54	52	58	112	113	89	133	261	77	111	261	317	35	29	44	92	89	50
AACACAAA	-1.12487	0.0547852	-2.07885	0.167662	1.29948	0.025506	0.266752	0.130846	5	25	22	5	11	6	12	30	19	36	27	58	32	11	4	83	118	69	29	20	29	16	18	21
AACACAAC	-3.91826	8.21e-09	-3.8861	0.216322	-1.4005	0.0327279	-1.63063	0.121186	2	8	5	1	6	10	42	55	56	131	222	111	23	20	9	34	21	5	90	57	47	69	39	40
AACACAAG	-0.914951	0.0560955	-1.88337	0.0836089	0.225099	0.676097	-0.49344	0.0855162	37	62	61	15	33	47	61	60	50	163	110	136	131	51	17	30	93	57	90	50	56	52	44	63
AACACAAT	-0.419711	0.515225	-1.37218	0.0955097	-0.621873	0.357688	-1.09306	0.118596	11	170	109	10	10	10	23	98	47	91	89	85	16	37	18	28	32	18	41	78	56	36	20	32
AACACACA	2.13427	1.2e-09	0.156794	0.0705912	0.784688	0.0332436	-0.162531	0.0937359	137	93	227	142	275	184	28	70	32	35	79	46	74	102	22	56	54	52	43	50	30	30	42	37
AACACACC	0.954534	0.037999	-0.716868	0.09671	0.345869	0.515596	-0.434986	0.138505	56	65	99	44	44	27	21	56	31	30	7	38	26	22	10	15	32	23	27	23	18	7	16	22
AACACACG	0.185481	0.731486	-1.30815	0.176965	0.46779	0.389993	-0.33033	0.177338	6	11	22	21	20	12	11	13	15	13	14	27	19	14	20	30	13	6	12	13	10	26	15	14
AACACACT	2.30737	4.22e-10	0.194835	0.0693758	0.484584	0.212574	-0.194671	0.0829368	104	139	469	365	215	112	55	39	24	65	44	90	74	67	51	68	128	117	52	36	165	47	41	37
AACACAGA	-1.3836	0.0277018	-2.20133	0.114436	-0.368188	0.594184	-0.924004	0.0951762	4	32	35	17	17	17	41	52	39	68	94	57	31	18	12	61	77	59	61	56	50	77	46	69
AACACAGC	-3.19938	5.62e-06	-3.1755	0.164353	-2.86915	8.52e-05	-2.53483	0.181887	0	23	12	7	0	5	40	91	44	122	72	103	4	14	2	5	13	6	87	120	48	32	27	44
AACACAGG	-1.93005	0.00109816	-2.67124	0.111639	-1.27743	0.0345173	-1.4915	0.09828	20	11	42	22	5	15	38	79	75	103	93	105	14	102	14	50	29	24	46	38	52	361	65	49
AACACAGT	-2.83366	2.17e-06	-3.43095	0.189218	-2.15284	0.000350269	-1.93442	0.155739	7	10	17	8	2	3	36	57	57	87	74	50	24	16	5	6	9	2	46	102	34	56	31	50
AACACATA	-0.697429	0.183589	-1.79766	0.125425	-0.447535	0.430134	-1.03579	0.132222	22	14	22	17	5	40	14	28	47	29	67	54	16	12	12	15	23	39	19	44	22	27	27	40
AACACATC	-2.00273	0.00521794	-2.40555	0.151892	-1.59095	0.0331884	-1.77082	0.178768	2	13	26	8	3	13	25	26	31	74	51	78	7	13	5	22	10	1	38	37	25	41	19	44
AACACATG	-0.52176	0.259829	-1.69813	0.0816574	-0.133809	0.801767	-0.726322	0.102133	126	56	52	14	27	25	76	88	54	89	72	163	26	24	15	36	62	63	79	46	23	33	43	54
AACACATT	-1.26173	0.00948113	-2.01202	0.0691328	-0.937039	0.0678056	-1.31601	0.090541	11	115	95	35	63	36	138	142	90	213	143	188	32	22	18	46	68	67	171	107	61	61	68	80
AACACCAA	-1.06019	0.0792078	-2.32175	0.142262	-2.51505	7.97e-05	-2.54557	0.162539	12	6	29	10	26	27	41	26	18	79	66	49	12	8	2	8	15	14	43	36	40	79	98	58
AACACCAC	-3.2198	1.36e-05	-3.70928	0.399701	-4.35898	1.36e-06	-2.8322	0.4726	0	7	7	4	2	1	27	28	14	55	51	43	0	2	2	3	0	0	69	31	13	16	24	28
AACACCAG	-1.41312	0.00179614	-2.61751	0.154981	-0.539977	0.268088	-1.24004	0.150828	14	11	18	7	21	15	28	48	29	51	78	44	21	13	7	29	23	10	31	28	16	26	41	26
AACACCAT	-0.913455	0.0104822	-2.66434	0.112358	-1.11011	0.00291706	-2.08154	0.132737	27	60	103	47	36	26	83	81	74	117	99	153	42	35	19	36	48	37	86	67	154	83	58	59
AACACCCA	1.82931	4.65e-06	-0.0652988	0.0944484	0.911608	0.0278308	-0.00342219	0.107249	51	70	147	112	55	91	18	18	24	27	28	57	39	47	24	64	70	69	22	16	39	28	48	24
AACACCCC	0.896972	0.115023	-0.64538	0.237912	1.36424	0.0182667	0.322602	0.259766	5	19	32	3	9	5	5	10	5	3	9	7	7	2	8	6	29	33	7	10	8	6	3	2
AACACCCG	1.65254	0.000480913	-0.206153	0.110203	0.58514	0.275612	-0.346523	0.166126	23	100	109	42	69	32	5	40	13	33	23	20	27	18	4	20	19	25	38	12	7	12	8	9
AACACCCT	2.23581	3.85e-13	0.180297	0.0620935	1.00674	0.00149837	0.0436377	0.0798463	133	241	541	356	140	182	27	95	34	83	75	67	92	92	43	92	154	173	36	39	41	118	49	64
AACACCGA	-0.128167	0.820601	-1.45407	0.121554	-0.869973	0.109582	-1.26552	0.122959	15	29	35	6	30	35	11	13	23	31	73	54	25	17	21	27	23	22	55	23	30	146	17	22
AACACCGC	-3.39701	0.000235134	-3.0545	0.307176	-2.43812	0.0117227	-1.93691	0.362927	3	2	3	2	4	7	39	35	30	77	36	55	0	5	6	2	3	2	51	27	14	6	13	20
AACACCGG	0.860379	0.0592277	-0.692165	0.0746889	-0.407365	0.427267	-0.96283	0.115321	21	236	226	59	27	100	51	64	44	62	69	82	25	38	15	26	27	26	76	26	29	40	30	40
AACACCGT	-0.188829	0.587506	-1.50451	0.0962867	-0.0627519	0.86958	-0.695635	0.0935744	34	33	46	33	49	25	46	59	26	70	38	55	37	74	25	53	40	41	39	84	25	97	43	33
AACACCTA	1.74483	2.18e-06	-0.119762	0.0588292	1.4166	0.000183658	0.230519	0.0649388	118	327	323	101	207	221	52	53	50	105	72	112	153	372	97	114	202	219	137	86	41	88	45	102
AACACCTC	-1.3208	0.0823998	-1.74532	0.141838	0.134493	0.879278	-0.436858	0.15236	0	4	51	36	13	2	13	49	23	69	108	34	12	7	3	19	61	54	36	36	22	19	20	14
AACACCTG	1.50603	0.000224154	-0.373451	0.0937721	0.932825	0.0280112	-0.0232463	0.0948189	48	245	223	32	16	53	27	27	29	58	36	43	67	77	48	49	62	82	33	56	50	29	25	37
AACACCTT	0.78362	0.0794759	-0.741772	0.113348	0.704456	0.132969	-0.313909	0.118789	29	79	74	34	29	25	19	25	20	55	31	27	39	25	20	38	52	59	40	31	17	38	19	17
AACACGAA	-0.822844	0.0676836	-1.77836	0.0729219	0.269815	0.589587	-0.546307	0.0844831	22	104	95	15	43	60	81	96	95	158	88	118	37	30	69	47	102	126	74	71	78	64	47	63
AACACGAC	-1.79266	0.00282271	-2.41277	0.205684	-1.50949	0.0176237	-1.4691	0.211045	13	12	8	3	5	2	18	37	15	26	55	31	15	4	3	6	9	0	26	19	23	21	16	14
AACACGAG	-0.31242	0.598808	-1.58354	0.0723957	0.23845	0.70711	-0.559286	0.0674554	44	118	155	73	20	30	45	69	121	150	62	120	90	71	40	341	222	72	91	44	82	74	348	104
AACACGAT	-2.85222	4.23e-06	-3.60746	0.17091	-1.56931	0.0118364	-1.56832	0.124215	5	7	22	11	11	11	53	93	68	138	115	78	9	7	4	52	40	18	60	43	67	134	44	65
AACACGCA	1.24144	0.000360083	-0.604214	0.0664104	1.04832	0.00453434	0.104315	0.0935888	128	197	225	81	102	100	33	34	97	78	64	79	48	84	43	69	110	80	33	39	31	50	35	47
AACACGCC	1.51769	0.0058918	-0.295617	0.149708	0.600168	0.320525	-0.316532	0.177789	31	29	50	27	22	26	12	11	6	15	19	12	9	35	15	12	14	13	15	6	15	7	13	19
AACACGCG	1.1639	0.00111084	-0.62326	0.0930531	1.81612	1.6e-06	0.650958	0.110489	54	48	95	51	55	71	22	32	33	45	28	30	57	119	50	47	100	76	22	27	21	24	23	27
AACACGCT	1.216	0.00178412	-0.489804	0.0696404	0.060741	0.895032	-0.454373	0.0778729	120	53	226	163	93	74	57	53	44	65	68	66	58	93	47	108	77	100	69	57	216	51	43	56
AACACGGA	-1.09077	0.0380454	-2.07101	0.0985446	-0.388854	0.493865	-0.960574	0.0781341	12	46	59	33	18	19	65	70	37	91	92	76	91	178	26	37	35	34	96	126	86	99	93	81
AACACGGC	-3.37646	3.42e-06	-3.28131	0.260525	-1.95367	0.00537427	-1.71008	0.190618	1	9	5	0	1	5	19	54	26	50	57	38	2	2	3	5	15	17	28	27	15	51	36	26
AACACGGG	-3.25559	3.53e-09	-3.55206	0.139213	-2.35166	2.73e-05	-2.45997	0.152666	5	5	19	11	13	11	66	72	123	173	138	124	14	16	9	21	5	9	109	67	65	63	71	70
AACACGGT	-3.49769	1.44e-07	-3.69109	0.135897	-2.11226	0.0015482	-2.02771	0.106753	7	4	25	13	10	12	50	152	89	256	243	174	19	27	8	5	35	44	147	120	86	100	60	138
AACACGTA	0.61703	0.179313	-1.12819	0.0668381	-0.16008	0.757104	-0.921344	0.0776344	42	99	119	61	97	83	21	66	62	79	78	75	114	85	43	33	50	49	162	84	73	48	74	51
AACACGTC	-3.54736	4.06e-07	-3.83958	0.198866	-3.04197	1.7e-05	-2.65803	0.148618	8	1	12	8	3	7	60	71	59	100	135	120	10	10	4	14	9	13	89	84	47	42	46	265
AACACGTG	-0.0945817	0.786482	-1.35336	0.0402872	-0.203	0.576138	-0.814409	0.0559165	103	185	254	124	270	290	189	202	145	326	413	317	159	206	91	105	164	192	494	204	133	141	108	169
AACACGTT	-4.00384	2.57e-12	-3.90571	0.196589	-3.87196	4.31e-11	-3.31592	0.177186	2	2	11	3	7	18	58	144	117	187	164	140	1	6	3	8	8	18	144	127	110	149	78	100
AACACTAA	-1.28412	0.0325263	-2.12306	0.109852	0.123797	0.85752	-0.523214	0.0908131	4	12	31	32	21	29	39	69	40	75	95	52	69	97	23	21	58	67	35	66	42	75	51	66
AACACTAC	-4.39915	4.02e-06	-4.08666	0.514245	-4.0777	3.56e-05	-3.21386	0.397574	1	1	1	0	2	5	11	73	35	67	30	45	0	3	1	1	1	5	19	109	21	17	19	26
AACACTAG	-3.28781	3.14e-10	-3.73561	0.192605	-1.95839	0.00016745	-1.98397	0.150672	3	14	12	5	13	1	65	54	50	73	190	113	8	10	9	7	20	12	64	79	38	53	26	38
AACACTAT	-1.24387	0.0158604	-2.25361	0.07482	-1.24199	0.0193073	-1.52395	0.0737552	25	65	63	39	45	39	68	128	74	158	188	164	31	51	21	112	97	52	119	84	87	157	356	108
AACACTCA	1.10676	0.000338567	-0.607572	0.0540868	0.642248	0.0490833	-0.270191	0.0710842	100	148	294	230	167	170	60	113	56	94	86	199	82	156	41	136	135	103	47	83	35	96	102	96
AACACTCC	-1.35385	0.0238837	-2.20337	0.120388	0.113725	0.870866	-0.60127	0.128251	21	16	23	12	9	22	66	22	39	27	72	70	3	26	34	31	36	22	35	36	15	31	19	42
AACACTCG	0.636294	0.13946	-0.881869	0.111555	0.587295	0.193239	-0.282433	0.111809	11	65	91	38	21	49	34	28	11	55	37	25	30	26	29	62	53	32	25	20	14	40	54	23
AACACTCT	0.983396	0.00152287	-0.637644	0.0753452	1.06614	0.00108565	0.0474878	0.0892756	56	101	147	76	60	131	50	84	32	61	42	48	44	86	51	72	110	94	40	32	23	47	52	53
AACACTGA	-0.088119	0.893783	-1.34499	0.0868182	-0.834285	0.195739	-1.01134	0.114442	48	20	105	88	7	26	52	39	43	86	56	74	8	17	16	23	57	72	128	116	40	33	30	45
AACACTGC	-3.36799	4.11e-06	-3.38299	0.296021	-2.71541	0.000382698	-2.45016	0.277347	1	3	5	3	10	1	30	49	43	77	41	30	1	3	4	6	3	3	33	25	18	12	22	50
AACACTGG	-1.3303	0.0241587	-2.24951	0.0812587	-0.547924	0.396143	-1.04296	0.10125	28	57	62	22	40	27	71	160	62	131	124	123	21	26	22	74	47	12	58	46	63	50	58	63
AACACTGT	-2.92419	7.12e-07	-3.37503	0.119776	-2.32268	0.000131197	-2.31836	0.131518	11	8	15	11	27	11	75	117	133	149	114	162	14	12	6	21	12	26	154	88	51	65	99	58
AACACTTA	-0.979722	0.0118286	-2.07998	0.0997609	-0.647618	0.112734	-1.20863	0.102185	13	40	52	31	22	16	29	65	39	90	104	70	32	44	11	38	39	24	57	70	27	54	67	53
AACACTTC	-4.98289	2.86e-09	-4.56859	0.297182	-3.64438	1.38e-05	-2.74675	0.257005	4	3	4	0	2	2	44	70	39	91	271	81	3	9	1	5	0	2	58	40	37	58	41	48
AACACTTG	-2.27214	9.81e-05	-2.82003	0.122851	-2.40368	0.000120039	-2.27507	0.16243	3	16	15	5	28	24	33	54	89	170	90	103	5	3	6	7	13	19	53	70	52	34	46	59
AACACTTT	-2.55374	8.47e-06	-3.18243	0.148833	-2.77418	5.84e-06	-2.77288	0.179824	20	12	16	6	5	10	49	73	38	170	80	100	8	8	10	5	3	11	84	55	51	45	65	75
AACAGAAA	-2.37331	3.47e-07	-3.07742	0.152761	-1.01936	0.0247296	-1.33932	0.107934	7	12	16	7	11	13	49	97	35	78	53	76	51	50	14	13	15	14	101	71	43	45	44	68
AACAGAAC	-2.80676	0.000357962	-3.32279	0.163514	-1.76674	0.0291176	-1.72609	0.15369	1	4	21	13	9	7	21	53	51	89	57	177	26	15	5	11	3	12	34	28	19	56	80	56
AACAGAAG	-2.87388	2.31e-07	-3.98216	0.178462	-2.63465	3.66e-06	-2.73903	0.147066	4	20	24	8	9	9	36	135	76	101	122	123	16	13	6	16	22	12	84	123	97	67	82	132
AACAGAAT	-1.53134	0.00173175	-2.64042	0.128791	-1.21152	0.0172914	-1.7516	0.139285	4	14	43	28	9	18	39	45	55	82	55	86	17	26	10	12	23	20	91	61	42	35	29	29
AACAGACA	-0.303912	0.435233	-1.60145	0.0936839	1.33342	0.000564945	0.312092	0.0953693	34	27	92	56	40	17	22	110	25	98	79	48	46	109	40	68	125	103	58	30	32	20	41	35
AACAGACC	-0.748843	0.20634	-1.83852	0.10112	0.952894	0.120764	-0.201132	0.10923	33	32	32	18	34	38	30	86	21	162	35	75	46	136	24	21	26	33	52	26	13	23	21	37
AACAGACG	0.127277	0.75275	-1.29612	0.0614908	-0.255946	0.547054	-0.887362	0.0863825	55	101	163	106	94	67	81	84	88	164	85	92	73	51	29	30	50	93	65	155	51	64	52	54
AACAGACT	1.70595	1.21e-07	-0.216948	0.0633603	2.06563	2.33e-09	0.774993	0.099062	113	144	233	131	190	166	20	46	48	80	103	71	89	92	54	91	202	187	22	41	35	40	24	22
AACAGAGA	-3.23928	6.62e-09	-3.57784	0.229052	-3.42606	1.33e-08	-3.19268	0.241406	1	6	13	3	3	13	57	48	58	90	50	91	6	4	4	4	4	4	99	62	58	46	20	46
AACAGAGC	-4.2236	1.54e-07	-4.21532	0.300659	-4.09237	1.09e-06	-3.65226	0.364353	2	2	5	1	2	3	36	42	26	100	52	71	5	2	3	2	1	0	41	57	40	38	51	39
AACAGAGG	-2.81026	8.63e-06	-3.19024	0.185542	-0.368419	0.591164	-0.737517	0.154274	4	10	17	4	2	14	21	109	66	84	63	36	68	17	1	16	4	7	54	23	23	21	23	20
AACAGAGT	-1.91766	0.000736524	-2.71844	0.0698098	-1.24115	0.0358877	-1.57915	0.0783051	40	54	73	40	43	33	115	250	110	299	304	194	50	35	21	39	38	140	173	130	84	128	171	148
AACAGATA	-3.21251	2.53e-11	-3.95207	0.199897	-2.10699	4.55e-06	-2.18167	0.123838	4	12	12	3	10	5	49	91	40	106	83	126	20	10	9	17	23	22	93	64	39	160	68	68
AACAGATC	-0.43687	0.435193	-1.6038	0.0930607	0.647829	0.263965	-0.302235	0.107975	30	24	58	41	7	55	39	53	41	87	57	63	76	93	21	23	25	19	39	51	31	36	16	14
AACAGATG	-1.39244	0.00209227	-2.39562	0.0801164	-2.44912	3.82e-07	-2.37454	0.0955106	43	23	48	34	27	66	52	83	158	202	98	177	41	26	8	16	40	29	286	214	97	156	122	104
AACAGATT	-0.0167559	0.971365	-1.37619	0.0709554	-0.125393	0.795344	-0.641263	0.0771031	61	64	91	63	80	43	44	89	63	139	73	77	69	102	30	78	80	76	79	66	149	64	60	90
AACAGCAA	0.792828	0.0170108	-0.882294	0.0687424	1.05686	0.00208505	0.119058	0.0765287	125	130	144	73	68	98	39	62	48	84	76	142	80	107	48	157	167	154	73	77	51	64	40	77
AACAGCAC	1.17062	0.00111225	-0.525513	0.0674933	0.546387	0.16277	-0.265176	0.0996186	72	111	182	106	119	137	35	72	30	90	88	74	52	90	37	26	49	61	37	47	26	73	24	41
AACAGCAG	-0.0234389	0.956652	-1.53137	0.108748	-0.839159	0.0436976	-1.39523	0.133852	16	51	80	30	38	37	25	30	38	88	60	49	23	24	11	35	23	19	40	29	42	55	51	52
AACAGCAT	1.98047	4.97e-11	-0.109903	0.0574974	0.859893	0.00504146	-0.0730593	0.0732461	169	238	306	119	393	324	53	87	55	85	95	92	110	109	119	165	163	171	104	142	70	77	78	74
AACAGCCA	1.32847	0.000107626	-0.499666	0.0765315	0.505257	0.16881	-0.411681	0.0921142	61	177	246	86	85	68	45	33	38	91	47	53	64	48	35	95	81	58	96	82	26	21	35	58
AACAGCCC	1.56593	0.00115303	-0.249455	0.124731	0.975217	0.0665503	-0.0485709	0.199182	15	61	95	52	44	28	13	26	5	17	21	29	14	11	6	12	44	34	26	15	8	8	6	5
AACAGCCG	1.19854	0.00137693	-0.739168	0.11885	1.19316	0.00281584	0.121155	0.149092	44	60	75	51	23	26	8	25	22	26	15	45	15	23	22	29	70	48	24	24	8	19	14	14
AACAGCCT	2.0513	3.29e-08	0.0766943	0.0824877	1.35485	0.000428144	0.354828	0.100525	104	141	308	196	63	108	27	36	41	57	55	25	77	58	34	99	117	101	33	49	21	57	28	23
AACAGCGA	1.89755	3.37e-09	-0.0322131	0.0639296	0.523449	0.114553	-0.329479	0.0713354	177	162	316	214	157	144	32	44	45	79	93	86	101	84	48	183	137	112	44	129	82	90	73	94
AACAGCGC	0.796589	0.0591608	-0.736581	0.100843	0.908728	0.040519	0.0559214	0.116638	25	80	107	39	51	53	53	61	11	10	41	29	12	45	26	88	56	30	28	16	26	27	34	23
AACAGCGG	0.428116	0.255748	-0.997527	0.0782366	-0.222186	0.597699	-0.826447	0.100779	27	46	72	41	125	97	34	64	46	112	55	60	36	31	32	30	45	44	49	40	47	38	73	43
AACAGCGT	1.66817	3.8e-10	-0.17282	0.0634896	1.12119	3.82e-05	0.162811	0.0714821	118	181	362	247	112	120	43	69	34	115	95	57	109	105	80	185	217	164	88	80	60	83	66	69
AACAGCTA	1.43674	1.71e-05	-0.413718	0.0665846	1.30781	0.000217384	0.274447	0.0922561	168	198	166	72	154	114	39	63	21	109	102	76	71	78	40	97	114	131	32	37	46	51	27	41
AACAGCTC	1.70202	1.19e-06	-0.269638	0.0714117	1.27449	0.000659235	0.236141	0.103982	239	172	198	76	84	114	29	48	29	87	45	105	40	47	40	85	83	76	30	23	22	46	38	13
AACAGCTG	1.38137	9.45e-06	-0.418956	0.0585799	0.511586	0.129624	-0.224511	0.0862747	164	222	280	134	187	115	39	79	53	110	89	138	62	50	33	72	80	118	69	57	46	48	32	76
AACAGCTT	0.245129	0.526611	-1.13843	0.0805064	0.142383	0.737442	-0.539022	0.0840782	50	124	159	95	18	41	50	45	26	89	93	176	75	49	18	60	94	93	41	88	46	49	89	63
AACAGGAA	-0.772233	0.124631	-1.56538	0.0972537	-1.39307	0.00795183	-1.85971	0.127484	25	73	118	40	9	8	75	41	41	79	171	71	16	29	12	22	22	15	66	81	30	41	71	62
AACAGGAC	-2.42399	0.000976121	-2.85666	0.122858	-0.627358	0.432015	-1.166	0.124162	8	2	38	21	22	4	64	84	53	111	169	94	11	14	71	23	5	2	50	55	73	49	29	46
AACAGGAG	-1.27843	0.019191	-2.50632	0.0933527	-1.65963	0.00337484	-1.96281	0.100511	36	44	73	41	22	25	48	102	83	204	117	132	28	32	14	27	31	51	208	130	60	75	85	106
AACAGGAT	-1.18676	0.00710106	-2.2737	0.0977849	-0.658838	0.158658	-1.0104	0.104168	25	57	59	24	14	18	37	80	82	118	91	84	21	39	10	38	44	59	60	65	58	52	65	56
AACAGGCA	1.12737	0.000216553	-0.586212	0.0580754	0.91078	0.00387481	-0.0288346	0.0664808	133	121	227	134	156	181	52	89	96	96	72	89	183	160	69	107	175	165	100	96	79	56	94	82
AACAGGCC	-2.7155	0.000144461	-2.98539	0.251397	0.764732	0.284076	0.104331	0.18605	3	4	3	1	7	7	18	36	13	51	56	39	7	3	6	104	45	4	29	14	19	17	8	26
AACAGGCG	0.694389	0.11581	-0.89628	0.0749021	-0.545905	0.243684	-1.08231	0.0886787	40	108	187	101	55	47	43	47	44	98	69	60	47	66	29	44	43	50	99	55	61	125	59	66
AACAGGCT	-0.616092	0.203479	-1.81541	0.0729699	-0.616852	0.228058	-1.14548	0.098876	29	70	116	65	39	40	79	93	72	122	105	126	32	83	22	32	29	31	109	37	42	57	64	97
AACAGGGA	-2.40043	8.13e-07	-3.21265	0.139673	-0.349811	0.492296	-0.986912	0.0866654	20	12	20	11	9	10	85	74	56	105	63	114	36	45	11	60	98	71	90	82	48	77	64	79
AACAGGGC	-4.04301	2.08e-07	-4.2872	0.527746	-2.74044	8.93e-05	-2.17585	0.225678	0	2	5	2	1	2	11	44	20	74	42	35	0	4	2	13	8	5	49	31	51	33	26	47
AACAGGGG	-2.38993	8.86e-06	-2.94465	0.165406	-1.77208	0.00143138	-1.85978	0.166738	5	10	26	19	21	10	48	67	50	123	102	189	18	10	3	9	25	30	55	91	35	67	43	59
AACAGGGT	-3.4162	6.22e-09	-3.36348	0.11223	-2.39318	7.14e-05	-2.2831	0.127781	5	30	34	13	19	5	266	177	121	133	242	177	7	15	13	10	34	25	103	108	56	114	100	141
AACAGGTA	0.796944	0.0108546	-0.840691	0.0629251	0.577696	0.0785743	-0.307052	0.0709835	141	212	202	66	92	61	58	74	67	101	101	104	175	74	42	148	124	86	106	76	50	69	109	78
AACAGGTC	-1.185	0.0740289	-1.68326	0.135876	-1.7175	0.013175	-1.65429	0.165829	2	2	12	7	55	15	27	67	24	41	52	54	25	5	0	13	13	9	23	27	28	56	44	48
AACAGGTG	1.08027	0.000600254	-0.578636	0.0465192	0.116025	0.751121	-0.60412	0.0642536	137	304	555	307	153	165	111	99	107	172	184	155	140	130	71	111	119	112	113	183	69	173	74	119
AACAGGTT	-1.58883	0.000518448	-2.34422	0.10676	-2.93239	6.45e-09	-2.90717	0.157613	7	55	61	8	20	16	72	98	45	103	80	116	5	8	11	16	13	8	63	69	62	104	127	118
AACAGTAA	-0.51573	0.190406	-1.83171	0.0996593	-0.492423	0.226771	-1.04064	0.096366	28	55	59	18	21	25	28	49	51	60	60	81	39	62	18	16	50	53	132	56	40	42	64	44
AACAGTAC	-2.48146	5.64e-05	-3.04204	0.164232	-1.94021	0.00277545	-1.98806	0.180397	15	6	6	5	7	13	74	32	50	86	66	39	13	1	4	8	8	12	61	32	32	25	26	26
AACAGTAG	-2.97197	1.11e-09	-3.8079	0.198669	-2.04796	1.16e-05	-2.22427	0.128155	4	8	12	7	10	7	58	47	66	105	58	89	13	39	17	13	13	10	84	121	57	54	55	153
AACAGTAT	-0.497413	0.340307	-1.61147	0.0753408	-0.560153	0.309691	-1.1616	0.0976032	18	104	127	89	26	42	49	70	48	119	113	275	36	47	36	20	33	44	146	66	46	29	42	65
AACAGTCA	1.20527	1.63e-05	-0.519607	0.0431349	1.33757	6.2e-06	0.19908	0.0624113	347	255	326	211	270	347	139	178	78	151	227	149	264	266	110	134	200	194	93	146	66	81	61	82
AACAGTCC	0.239579	0.64983	-1.36275	0.0627786	0.704649	0.181024	-0.281553	0.0716032	92	112	121	73	50	77	62	60	58	111	105	137	185	131	37	64	125	94	66	63	43	88	67	104
AACAGTCG	1.55779	1.91e-06	-0.247431	0.0802067	0.812567	0.0156234	-0.152458	0.0857869	75	110	187	117	104	63	30	58	27	40	41	54	49	105	62	89	72	67	46	79	64	32	46	24
AACAGTCT	1.84958	2.29e-12	-0.113615	0.0370233	1.66284	1.36e-09	0.455717	0.0537472	311	626	991	586	392	402	132	183	112	208	190	190	350	306	181	328	485	452	140	103	122	112	93	171
AACAGTGA	1.19631	0.00367107	-0.546191	0.0587167	-0.170227	0.719167	-0.765475	0.0732339	60	139	338	209	167	82	41	93	68	116	79	78	125	123	31	36	77	62	131	100	47	124	92	81
AACAGTGC	-3.22612	1.3e-07	-3.66988	0.161625	-2.11906	0.000514383	-2.03539	0.124284	8	8	13	6	3	16	50	95	83	116	112	141	16	20	2	29	20	11	78	100	45	41	132	62
AACAGTGG	-0.660244	0.19684	-1.83654	0.0595547	-0.0901903	0.878595	-0.813066	0.0734268	76	78	122	69	86	56	116	100	116	146	248	174	23	44	91	172	102	47	110	75	103	111	98	127
AACAGTGT	-1.67039	6.32e-05	-2.50576	0.0563571	-1.1647	0.0070503	-1.44762	0.0676076	43	79	88	22	115	60	199	169	145	334	325	380	71	74	22	69	92	79	298	224	135	142	102	120
AACAGTTA	0.95498	0.00344644	-0.694053	0.0579155	0.783652	0.0198684	-0.13389	0.0643529	86	99	224	154	182	119	34	80	87	106	101	117	175	297	109	159	105	103	114	100	44	73	213	88
AACAGTTC	-2.47491	2.05e-05	-2.97363	0.116414	-2.56387	2.48e-05	-2.43198	0.124805	1	9	23	14	30	29	83	82	91	108	105	226	19	15	3	9	28	20	64	98	84	61	117	162
AACAGTTG	-2.17136	5.76e-07	-2.82581	0.102137	-1.3603	0.00176739	-1.63979	0.0836993	20	13	47	23	14	20	76	92	68	158	140	184	50	40	16	39	57	40	199	90	82	147	77	106
AACAGTTT	-2.27471	3.58e-06	-2.72614	0.101474	-0.605597	0.241181	-1.08247	0.0856005	8	23	31	15	49	26	225	99	68	124	129	146	45	57	18	16	74	72	92	72	46	89	62	110
AACATAAA	-1.39193	0.00445412	-2.35568	0.0902364	-0.860005	0.0945753	-1.17304	0.0984856	19	18	42	26	37	40	46	67	85	140	149	93	55	63	15	29	17	22	64	64	46	75	83	78
AACATAAC	-2.74801	5.17e-05	-3.29468	0.116995	-2.81132	9.76e-05	-2.32975	0.165944	18	13	17	13	16	23	83	106	140	200	112	174	10	7	1	17	11	12	140	87	90	64	22	45
AACATAAG	-0.725476	0.114892	-1.93035	0.057786	-0.505684	0.304932	-1.16374	0.0770877	104	128	130	48	51	59	132	149	124	221	180	170	68	72	54	78	46	40	122	153	54	91	67	139
AACATAAT	-0.880885	0.0650156	-1.98353	0.0735124	-0.03655	0.948213	-0.779972	0.0798051	49	79	101	55	32	38	72	107	55	180	208	157	52	85	81	101	47	27	179	89	56	62	67	69
AACATACA	0.256881	0.579278	-1.04182	0.0948267	0.519155	0.273289	-0.328877	0.108947	24	39	72	37	39	60	37	30	22	42	91	44	37	74	24	59	42	18	64	56	20	20	24	26
AACATACC	0.420273	0.452592	-1.03095	0.0833541	1.27623	0.0257798	0.125485	0.128951	41	92	154	76	18	45	29	55	23	56	81	120	47	70	40	24	18	36	26	22	11	32	6	23
AACATACG	-0.413643	0.353786	-1.65132	0.0815893	0.156806	0.753206	-0.628427	0.0940581	22	70	108	63	32	26	60	124	35	85	80	70	80	74	28	32	35	43	63	75	29	37	23	82
AACATACT	1.75393	4.71e-10	-0.109931	0.0504639	1.62672	4.77e-08	0.496298	0.0713418	166	283	510	299	292	253	93	126	39	135	119	92	183	128	93	199	215	183	44	48	49	79	72	69
AACATAGA	-2.25486	1.38e-05	-2.8756	0.08891	-0.443647	0.425873	-0.992589	0.07679	27	31	33	6	34	29	118	182	130	139	158	132	34	117	31	114	56	43	83	64	98	144	118	84
AACATAGC	-2.69461	0.000126564	-3.09842	0.0897389	-2.13146	0.00343222	-2.06988	0.101749	9	21	75	47	7	20	136	132	135	288	215	352	7	37	12	18	35	41	140	109	86	148	133	101
AACATAGG	-1.99989	3.13e-07	-2.7571	0.085795	-1.33661	0.00103238	-1.57437	0.101114	29	30	58	35	26	18	79	181	94	189	156	214	19	29	13	17	27	58	97	88	63	39	82	87
AACATAGT	-1.96721	0.000853729	-2.36789	0.10595	-1.18058	0.0564256	-1.47169	0.117359	17	35	13	0	17	49	70	104	51	186	142	96	31	10	20	35	25	9	62	67	48	69	57	50
AACATATA	-1.4969	0.00405614	-2.40193	0.131862	-1.56831	0.00279781	-1.59483	0.117525	9	16	33	13	16	9	39	37	30	64	80	52	13	34	9	46	23	25	80	31	24	43	25	320
AACATATC	-3.66415	4e-11	-4.0843	0.147332	-1.85004	0.000726934	-2.00963	0.109979	12	12	15	5	10	11	107	138	116	135	203	277	17	19	15	14	33	35	176	105	57	86	68	65
AACATATG	-2.89738	7.99e-08	-3.33343	0.124452	-1.63692	0.00248514	-1.84563	0.104926	5	11	20	12	19	18	69	145	78	143	97	218	31	42	6	17	30	25	77	88	53	51	135	99
AACATATT	-0.763953	0.108768	-1.77154	0.0788438	-0.332531	0.525657	-0.983253	0.0917928	28	97	111	41	11	39	65	84	48	172	130	115	23	30	16	20	133	92	84	74	41	56	49	121
AACATCAA	-0.588636	0.341966	-1.67751	0.0941978	-1.10358	0.0812372	-1.58697	0.111742	10	30	97	69	31	17	25	53	31	84	111	148	37	21	13	28	26	29	111	49	54	67	46	52
AACATCAC	-3.66694	1.56e-09	-3.77447	0.218341	-2.69894	2.91e-05	-2.29371	0.234358	2	16	8	5	2	4	67	119	44	93	116	78	8	6	3	2	0	8	38	29	31	51	21	30
AACATCAG	-2.94038	5.03e-10	-3.64427	0.158267	-2.16257	6.01e-06	-2.39136	0.142029	9	17	21	6	10	9	46	104	57	134	211	102	10	12	7	17	23	24	77	103	45	65	85	89
AACATCAT	-1.17553	0.00250553	-2.35454	0.0754363	-1.1616	0.0039463	-1.59099	0.0819647	43	56	86	46	34	94	88	172	121	276	116	180	71	51	16	60	75	83	309	128	123	125	82	123
AACATCCA	0.299889	0.45626	-1.11636	0.0683242	0.27256	0.526006	-0.467947	0.0759572	58	95	124	81	81	93	49	51	43	92	247	56	108	92	26	79	95	87	115	64	45	97	77	48
AACATCCC	1.03322	0.0715543	-0.608412	0.124055	0.129647	0.851298	-0.718223	0.1674	12	32	65	30	51	34	11	15	8	38	25	36	14	31	4	11	6	18	28	15	6	16	6	17
AACATCCG	0.123432	0.774252	-1.26313	0.0666218	0.32357	0.466699	-0.444176	0.0847999	99	86	128	80	102	38	62	89	55	92	98	201	86	77	30	57	58	94	55	70	85	64	46	28
AACATCCT	2.38074	5.81e-19	0.213823	0.0640326	1.15997	3.2e-05	0.0455106	0.0741906	180	281	416	260	123	207	32	57	20	85	53	87	108	215	66	73	138	131	88	66	40	53	69	53
AACATCGA	0.0736471	0.865795	-1.27416	0.087084	0.189002	0.676404	-0.532343	0.0915126	31	41	96	72	24	42	44	44	35	70	49	87	88	63	27	59	42	37	72	53	57	52	27	57
AACATCGC	-3.40603	2.81e-08	-3.62692	0.14112	-2.07813	0.000966651	-2.21491	0.171546	11	14	16	5	8	4	51	180	78	180	143	73	8	12	8	4	11	14	58	67	23	61	30	44
AACATCGG	-2.72701	1.03e-06	-2.99032	0.140804	-2.00904	0.000567004	-1.99282	0.151063	6	11	14	3	30	25	127	78	83	129	122	148	22	5	3	6	16	25	39	37	75	38	49	88
AACATCGT	-1.1711	0.00179272	-2.1842	0.0681289	0.0350335	0.937048	-0.67704	0.0668348	55	59	110	71	34	31	106	201	105	165	123	202	106	94	56	62	156	146	164	101	57	119	145	92
AACATCTA	0.933511	0.00563068	-0.679575	0.0533262	1.35975	0.000103055	0.246659	0.0626479	97	171	268	142	198	158	26	109	60	150	127	200	340	266	114	170	171	156	76	157	62	71	80	100
AACATCTC	-3.16085	2.57e-07	-3.51245	0.20406	-1.65408	0.00771575	-1.88518	0.161996	7	5	8	6	2	15	56	99	39	102	103	67	10	6	5	10	15	15	45	33	37	29	36	32
AACATCTG	0.288282	0.545116	-1.21653	0.05802	-0.0763736	0.887186	-0.70928	0.0763342	199	103	118	80	82	91	99	138	61	128	125	129	63	92	25	55	63	173	97	75	51	79	135	95
AACATCTT	1.4977	9.99e-07	-0.311566	0.0565613	1.20183	0.000182608	0.0818264	0.0769062	142	266	305	123	146	268	66	72	69	115	105	73	92	74	67	131	175	155	74	63	46	40	53	66
AACATGAA	-1.4854	0.0137056	-2.08005	0.0816995	0.402629	0.547503	-0.353372	0.0812638	20	84	103	58	10	10	184	112	87	125	157	101	50	150	24	74	96	81	58	45	36	84	66	101
AACATGAC	-2.48534	0.000191946	-2.94121	0.0952084	-2.71885	9.4e-05	-2.34149	0.116752	9	39	29	14	40	11	97	143	98	219	174	202	12	19	10	30	22	16	93	66	321	104	77	96
AACATGAG	-0.615482	0.125576	-1.73521	0.0503322	-0.547504	0.196274	-1.01163	0.0671514	99	207	246	97	83	82	148	183	90	371	333	338	123	122	53	35	112	120	387	198	67	168	86	69
AACATGAT	-1.41268	0.00145868	-2.1986	0.068783	-1.16376	0.01174	-1.45662	0.0802274	37	94	73	15	70	45	70	158	143	308	184	186	73	48	18	51	51	58	149	229	97	85	92	101
AACATGCA	0.468129	0.152844	-0.968642	0.0477235	0.559045	0.101909	-0.279865	0.0649222	131	195	251	148	224	137	149	117	102	208	181	141	130	163	65	167	106	136	108	147	74	110	73	82
AACATGCC	0.459735	0.33451	-0.971468	0.0857661	0.238805	0.657354	-0.502558	0.116949	47	37	128	60	35	67	43	57	26	81	51	45	25	38	11	27	35	41	14	29	27	32	34	24
AACATGCG	0.264261	0.444631	-1.16935	0.0504276	0.319973	0.378312	-0.475768	0.063734	92	284	304	114	102	110	113	136	90	198	195	191	158	159	73	119	110	113	151	138	95	107	92	92
AACATGCT	-1.71879	0.00026003	-2.56579	0.164375	-1.03523	0.0302993	-1.51097	0.142633	8	18	19	6	6	17	19	67	39	68	21	60	16	22	10	28	10	18	34	53	38	30	44	43
AACATGGA	-1.73263	0.00248862	-2.59398	0.110296	-1.54518	0.00840606	-1.5144	0.0941257	38	12	18	23	21	18	40	71	55	100	122	208	14	28	11	82	59	36	302	121	70	74	122	76
AACATGGC	-3.63729	7.13e-08	-3.61245	0.18111	-3.20756	2.61e-06	-2.51584	0.136944	3	2	4	7	18	9	68	160	51	140	141	134	9	1	6	12	23	26	244	175	77	103	100	107
AACATGGG	-2.46305	3.52e-05	-2.93438	0.115424	-3.30377	1.7e-07	-2.95348	0.130464	6	8	37	33	11	26	125	127	47	179	100	181	26	12	4	14	18	11	476	135	117	81	77	94
AACATGGT	-2.87953	2.62e-11	-3.38242	0.123433	-1.64089	0.000117752	-1.56735	0.104831	10	16	24	7	14	18	78	92	76	188	203	139	3	22	8	54	51	23	138	99	60	87	84	91
AACATGTA	-0.269454	0.407176	-1.55385	0.0455892	-0.422842	0.203583	-1.0071	0.0540275	95	180	228	102	157	166	128	150	153	310	259	330	162	263	76	143	119	140	316	319	180	145	207	215
AACATGTC	-4.93158	2.05e-12	-4.9128	0.206983	-3.70226	3.71e-08	-2.96096	0.0949625	1	4	8	8	5	4	94	118	207	247	179	178	16	20	1	46	36	30	551	176	430	333	266	278
AACATGTG	-0.585566	0.114569	-1.68685	0.0426047	0.0514407	0.905472	-0.656523	0.0502552	99	270	294	142	96	159	202	222	213	353	508	295	153	334	127	207	230	301	307	232	178	169	288	297
AACATGTT	-4.32318	1.73e-13	-4.0097	0.192272	-1.96477	0.000539848	-2.05273	0.115701	3	9	8	1	6	16	80	160	137	214	280	156	16	44	11	11	14	16	104	115	52	64	76	92
AACATTAA	-2.15674	0.000853454	-2.5477	0.148676	-1.49514	0.0235066	-1.66744	0.13909	16	23	15	7	1	2	28	44	35	92	72	72	7	9	8	49	18	7	88	22	30	69	31	88
AACATTAC	-3.07649	1.7e-07	-3.53914	0.110898	-3.34654	2.58e-07	-3.00981	0.179616	7	21	46	20	9	10	79	102	157	266	172	248	9	8	3	5	5	8	98	92	85	56	52	50
AACATTAG	-3.84574	4.02e-10	-4.20835	0.218893	-3.48109	6.3e-08	-3.26081	0.240741	2	8	7	2	5	8	38	75	66	99	158	113	3	5	1	7	6	8	74	56	35	110	45	50
AACATTAT	-2.85623	8.54e-08	-3.49106	0.160453	-2.02396	0.000155518	-2.12608	0.115724	23	10	14	4	8	11	81	92	77	170	91	102	24	12	10	28	26	17	102	126	66	105	84	57
AACATTCA	-0.244015	0.583768	-1.40943	0.0531023	-0.251551	0.594404	-0.804689	0.0629685	29	191	216	69	130	99	120	207	125	156	133	159	191	174	29	50	126	123	118	152	110	181	189	126
AACATTCC	-3.80815	1.09e-05	-3.84703	0.35671	-0.312626	0.73552	-0.835279	0.194869	1	4	5	1	1	5	22	27	18	73	18	131	12	6	2	10	5	27	22	21	3	18	10	12
AACATTCG	-2.11014	2.7e-05	-2.85887	0.10442	-1.76659	0.000762843	-1.75638	0.132044	47	20	28	21	9	12	188	63	54	158	113	107	8	9	6	57	26	11	86	82	65	55	71	89
AACATTCT	-1.16962	0.00620118	-2.00602	0.0642211	-0.665035	0.14994	-1.16147	0.0944759	20	158	153	46	32	54	46	155	93	252	458	197	54	56	19	31	23	50	65	61	61	46	73	108
AACATTGA	-3.00856	1.18e-10	-3.30694	0.130568	-1.82084	6.63e-05	-1.94675	0.100527	2	15	12	8	14	22	87	88	88	127	119	181	11	28	22	43	30	23	102	50	108	227	74	76
AACATTGC	-3.01379	5.58e-05	-2.82536	0.17568	-3.75072	4.54e-06	-3.20928	0.319164	4	5	5	1	20	4	57	35	35	98	75	98	3	4	5	2	3	3	105	60	25	50	54	44
AACATTGG	-3.44436	1.63e-09	-3.76036	0.129109	-3.5897	6.21e-09	-3.3082	0.180422	8	5	18	13	12	18	81	121	154	156	257	190	8	8	3	6	8	8	107	94	77	51	121	97
AACATTGT	-1.85153	0.00166515	-2.16847	0.0740001	-2.8463	6.52e-06	-2.38933	0.125664	4	180	96	7	24	33	96	177	90	285	277	445	5	14	13	31	19	14	154	197	89	82	60	255
AACATTTA	-1.59882	0.00101059	-2.45485	0.0899792	-0.556034	0.278831	-1.07342	0.073694	23	59	45	12	23	25	74	106	67	129	151	116	56	70	35	181	53	33	141	103	69	123	62	250
AACATTTC	-4.47692	3.47e-12	-4.45777	0.215532	-3.23517	3.59e-07	-2.94592	0.151549	3	3	10	8	3	5	89	79	72	227	164	224	8	12	2	10	16	11	113	113	79	108	81	109
AACATTTG	-2.35909	7.55e-05	-2.87062	0.0964423	-2.44294	9.21e-05	-2.46257	0.115504	33	46	33	5	20	19	76	108	76	215	231	306	10	19	15	13	31	21	109	90	104	134	104	133
AACATTTT	-2.87333	1.49e-09	-3.22476	0.0803991	-0.499602	0.313351	-1.02691	0.0671072	17	24	85	34	23	19	133	283	139	383	374	329	221	90	19	35	68	144	171	182	118	151	147	110
AACCAAAA	-0.147369	0.734686	-1.54062	0.0985528	-0.811619	0.0541068	-1.30361	0.104946	16	18	76	45	16	62	19	43	65	51	42	61	37	34	23	19	56	29	47	66	59	45	48	131
AACCAAAC	-1.34634	0.0101501	-2.26452	0.144921	0.177825	0.769907	-0.476565	0.158232	10	9	36	18	19	8	61	27	18	62	68	40	8	37	4	17	35	33	16	12	18	23	27	27
AACCAAAG	-1.6407	5.09e-05	-3.20906	0.16162	-1.54878	0.00041976	-1.99218	0.189216	10	19	35	10	23	39	69	61	69	83	52	139	17	19	5	10	12	18	35	21	30	95	36	43
AACCAAAT	0.637359	0.0287089	-1.08341	0.0578693	0.338482	0.280293	-0.396914	0.0738224	105	222	380	203	118	122	81	137	87	174	187	161	168	202	67	100	149	147	114	103	204	117	84	88
AACCAACA	0.801171	0.0456971	-0.80939	0.0699652	1.27245	0.00185479	0.214355	0.0696596	75	100	148	96	43	125	30	54	29	118	92	99	234	227	88	68	151	158	94	75	43	74	83	67
AACCAACC	2.03622	0.00343354	-0.246108	0.128828	0.953185	0.21278	0.00425258	0.189083	173	68	43	19	40	28	19	24	20	20	7	19	12	31	12	7	28	26	12	17	2	17	7	14
AACCAACG	0.157965	0.756666	-1.27175	0.0801304	-0.776762	0.118731	-1.24544	0.0888653	22	34	143	118	21	62	33	85	46	104	53	79	47	82	27	40	57	61	47	227	68	205	28	29
AACCAACT	1.47719	1.74e-06	-0.368704	0.0792601	1.29634	6.79e-05	0.350352	0.10535	54	69	180	103	141	109	28	35	21	80	72	50	81	90	38	94	81	70	25	35	28	34	32	54
AACCAAGA	-1.06055	0.0130333	-2.01632	0.0809632	0.170607	0.72511	-0.639498	0.0816236	18	41	50	31	72	45	41	189	39	148	142	104	145	83	42	40	47	55	81	91	35	75	58	90
AACCAAGC	-2.83689	1.72e-07	-3.3707	0.126827	-0.444928	0.438436	-0.929012	0.0994211	10	17	26	7	14	15	95	102	77	137	123	180	86	21	5	33	37	46	84	44	52	58	48	50
AACCAAGG	-2.74957	2.73e-07	-3.19385	0.23282	-0.931697	0.0893322	-1.79909	0.220499	3	6	12	3	9	11	9	36	20	167	109	48	12	7	8	4	13	18	31	33	15	18	13	28
AACCAAGT	-1.16955	0.000115037	-2.2605	0.0662831	0.167871	0.620423	-0.558623	0.0691404	36	61	124	68	46	58	101	186	109	225	184	191	118	159	69	53	101	89	105	142	82	110	82	82
AACCAATA	-1.19053	0.0116192	-2.31826	0.130047	-1.34195	0.00459231	-1.71033	0.0966731	8	34	25	7	29	14	25	41	37	60	101	52	41	55	23	16	33	20	59	165	71	54	128	65
AACCAATC	-0.668529	0.210375	-1.6478	0.0939109	-0.249375	0.67567	-0.882423	0.100115	10	91	113	29	11	20	45	67	48	77	81	122	38	70	16	40	32	21	52	67	36	37	58	39
AACCAATG	-1.40563	0.00781282	-2.22219	0.0889686	-1.60796	0.0031179	-1.89349	0.0828106	32	56	54	17	53	17	65	60	69	234	135	185	31	54	27	36	60	48	184	135	151	139	107	166
AACCAATT	1.16008	0.00390424	-0.517448	0.0635322	0.604648	0.158542	-0.313742	0.0813013	100	218	208	112	140	98	65	68	29	126	89	82	69	115	51	81	107	114	156	111	35	48	28	41
AACCACAA	1.12733	4.94e-05	-1.14039	0.115171	0.701368	0.0138579	-0.155089	0.117924	57	73	148	52	69	81	27	52	27	52	45	44	65	100	39	76	71	63	39	54	39	59	51	44
AACCACAC	0.63049	0.0842427	-1.06535	0.0799532	0.381699	0.334109	-0.42602	0.101652	87	79	146	68	67	71	49	61	41	93	83	60	55	120	37	54	58	40	61	48	39	39	41	95
AACCACAG	-0.529161	0.0520118	-2.65369	0.0826045	0.192415	0.531217	-0.774935	0.0986482	62	111	221	94	89	83	66	330	72	185	175	250	110	103	44	86	85	75	77	111	66	97	65	83
AACCACAT	1.57312	3.76e-38	-0.242664	0.0103051	1.22323	1.45e-22	0.151728	0.0314005	16982	22789	33597	18859	19115	17887	5813	7430	5391	10492	11420	10346	13575	14718	7461	14105	18401	18329	7916	6222	5682	7043	7214	7205
AACCACCA	1.00926	0.00262749	-0.702247	0.0824267	0.950093	0.00852492	0.121973	0.112088	76	97	177	99	45	76	25	30	23	74	129	66	63	63	32	40	44	58	31	34	17	26	30	41
AACCACCC	0.786047	0.172352	-0.941173	0.100275	1.6183	0.00662881	0.420537	0.130512	22	95	62	18	71	40	7	17	28	49	90	31	58	60	22	46	42	36	17	15	8	12	20	26
AACCACCG	0.910749	0.0199118	-0.743865	0.0874267	0.686355	0.109604	-0.237275	0.137951	65	109	122	52	55	63	39	35	41	33	66	61	75	28	14	22	39	32	32	16	27	34	15	21
AACCACCT	1.70855	4.06e-10	-0.404288	0.0930032	0.92787	0.000884409	-0.0867919	0.102338	173	124	283	157	82	126	16	111	33	56	50	70	121	99	47	114	98	134	88	58	55	54	33	78
AACCACGA	1.30933	0.000387829	-0.496371	0.0761416	0.399899	0.308187	-0.380189	0.0707893	83	86	156	88	121	101	28	31	49	93	53	50	100	139	71	89	96	135	70	81	102	93	69	124
AACCACGC	1.26172	0.00169633	-0.537004	0.0823723	0.963984	0.0214199	-0.0547112	0.0978071	82	78	130	82	94	54	22	36	36	51	51	63	65	117	34	57	63	85	77	25	61	17	27	33
AACCACGG	-0.751153	0.103386	-2.09627	0.0890045	-0.446266	0.371602	-0.974086	0.106714	64	54	56	24	31	34	35	91	89	73	114	129	21	21	24	60	57	42	43	34	102	75	40	39
AACCACGT	1.71031	3.74e-11	-0.111367	0.0459925	1.44062	7.03e-08	0.408792	0.0595767	283	328	471	258	463	392	96	132	66	125	189	209	257	359	114	215	549	539	163	248	110	95	87	114
AACCACTA	2.18323	2.59e-11	0.0905472	0.0843017	0.902794	0.00561681	-0.0750648	0.0785518	101	195	198	92	131	150	19	16	29	50	63	54	108	113	62	83	140	120	111	51	42	47	56	79
AACCACTC	1.12951	0.000937993	-0.597231	0.0528463	0.425702	0.245348	-0.327204	0.0658641	168	227	354	202	135	160	40	132	64	110	206	128	139	186	64	103	165	198	93	56	99	77	53	336
AACCACTG	-1.75948	3.46e-05	-3.107	0.145949	-1.42022	0.00100388	-1.82831	0.11893	8	26	42	23	15	12	40	63	59	86	90	142	36	17	11	17	31	49	201	94	49	41	61	50
AACCACTT	2.05392	2.32e-12	0.0179694	0.0589731	1.56041	3.25e-07	0.437148	0.0774272	231	251	531	312	222	193	37	54	43	111	179	86	176	127	76	219	256	193	119	50	38	64	50	84
AACCAGAA	-0.465303	0.252757	-1.71426	0.141305	-0.383993	0.36639	-1.02238	0.125668	3	31	37	15	24	32	29	41	24	47	49	27	35	18	14	35	30	29	60	26	28	31	34	63
AACCAGAC	-3.49833	8.2e-08	-3.67486	0.389468	-2.01335	0.00138399	-1.70892	0.181083	6	5	8	0	7	3	27	67	45	110	89	52	1	8	2	29	15	11	57	46	54	42	50	39
AACCAGAG	-1.08775	0.00322239	-3.4372	0.153499	-1.25386	0.00119268	-2.05963	0.125107	33	34	75	37	40	24	50	88	69	152	123	123	42	35	14	25	33	39	140	81	43	74	67	110
AACCAGAT	-0.538731	0.202066	-1.96267	0.0780117	0.612351	0.161605	-0.238717	0.082788	69	128	168	47	74	50	90	123	63	106	190	330	55	101	30	327	170	69	107	106	69	99	82	82
AACCAGCA	0.554187	0.263028	-1.0236	0.0916824	0.275574	0.61155	-0.505483	0.0996892	74	51	65	26	48	52	34	41	24	61	37	67	55	36	18	46	77	59	60	65	27	31	37	49
AACCAGCC	-1.98958	0.00108582	-2.8483	0.166372	-1.80175	0.00421161	-1.71668	0.160408	6	9	13	6	7	20	28	52	39	49	44	71	8	18	6	12	14	6	37	38	82	25	24	36
AACCAGCG	0.364302	0.231579	-1.13994	0.0717948	0.635276	0.0417116	-0.281224	0.0843786	94	75	96	53	90	65	50	80	49	101	74	91	58	81	39	74	128	106	115	61	40	47	35	59
AACCAGCT	-1.78241	0.0022532	-2.52332	0.0866078	-1.47553	0.0154873	-1.82389	0.100163	26	21	64	42	10	74	138	130	85	182	240	180	40	54	15	31	19	20	126	83	49	162	88	62
AACCAGGA	-1.66826	0.00360836	-2.25145	0.125763	-1.12006	0.0585047	-1.51315	0.107097	10	33	45	13	7	13	19	45	43	79	161	94	34	53	18	14	22	18	58	85	62	52	43	99
AACCAGGC	-3.44098	2.01e-08	-3.42592	0.231536	-2.53858	2.09e-05	-2.20346	0.178177	4	11	9	2	1	2	34	52	28	107	36	103	7	5	1	3	20	16	83	62	45	33	57	40
AACCAGGG	-2.61686	3.65e-06	-3.26626	0.10923	-1.93728	0.000830261	-2.10224	0.106731	6	30	41	28	17	16	103	141	92	191	270	162	31	26	4	23	24	54	158	106	96	68	80	163
AACCAGGT	-2.31625	3.73e-07	-3.13848	0.160939	-2.33948	7.53e-07	-2.52636	0.155789	14	11	21	3	22	8	32	84	44	96	127	97	11	11	9	20	15	13	59	95	34	148	86	34
AACCAGTA	0.378924	0.243857	-1.07132	0.0613261	0.289921	0.40614	-0.522933	0.0749755	72	113	184	101	103	93	100	70	59	96	145	103	97	134	70	92	65	42	124	83	55	88	55	89
AACCAGTC	-0.756278	0.209757	-1.81836	0.10446	-0.514914	0.42475	-0.825422	0.110918	16	35	15	11	52	29	23	43	47	67	76	87	6	57	2	48	47	31	56	48	37	56	37	55
AACCAGTG	1.76755	3.27e-09	-0.0962682	0.0448926	0.890512	0.00365616	-0.0772925	0.0602049	267	459	802	440	260	193	61	132	96	188	186	142	192	244	76	146	247	263	224	145	85	100	71	85
AACCAGTT	-2.84985	2.03e-08	-3.36816	0.155672	-1.47944	0.00395318	-1.7818	0.135234	13	20	23	6	9	8	44	75	78	125	130	223	17	12	11	29	13	17	59	71	34	56	44	60
AACCATAA	-0.0462769	0.912615	-1.35391	0.0575995	0.354591	0.398827	-0.457296	0.0693243	44	137	164	52	107	195	70	87	91	171	306	151	262	124	59	86	62	114	92	79	58	201	100	97
AACCATAC	-1.3549	0.0223764	-2.38112	0.0842554	-0.891447	0.158016	-1.38989	0.107645	22	26	70	46	42	24	36	139	102	136	164	100	26	29	18	33	27	44	50	93	56	66	47	60
AACCATAG	-2.01667	2.48e-05	-2.8651	0.160046	-1.51544	0.00213436	-2.11293	0.145642	10	10	20	9	34	25	88	64	43	87	143	102	17	21	25	13	11	20	66	66	58	88	48	50
AACCATAT	0.801241	0.00375372	-0.891121	0.0566359	0.752485	0.0102479	-0.072625	0.0885298	123	135	326	183	115	158	57	83	56	148	125	252	79	87	44	129	168	116	88	59	78	82	41	59
AACCATCA	1.12944	0.00561118	-0.63754	0.0996375	1.00096	0.0172972	-0.0996286	0.108131	45	42	125	71	48	31	18	26	36	28	35	36	69	66	19	113	64	25	56	49	31	16	22	29
AACCATCC	1.31471	0.00794703	-0.433004	0.077926	0.466375	0.401405	-0.358023	0.11916	40	131	193	86	135	54	39	39	37	65	37	61	50	37	6	33	36	47	13	44	16	33	24	33
AACCATCG	0.714407	0.116684	-0.865657	0.0843275	0.0331432	0.951327	-0.752188	0.098551	68	237	161	38	42	31	24	52	28	168	98	43	53	62	16	52	48	36	105	67	24	39	33	34
AACCATCT	1.29133	5.7e-06	-0.424787	0.0516057	1.55669	2.9e-07	0.391375	0.0735995	156	231	427	213	93	284	81	77	94	94	89	200	139	153	130	119	201	207	56	40	40	57	45	141
AACCATGA	0.897268	0.0148068	-0.753084	0.0689473	0.229956	0.57735	-0.507082	0.0800852	62	128	165	69	129	76	38	60	52	88	63	85	88	111	29	71	67	73	107	98	70	49	49	47
AACCATGC	-0.265706	0.628296	-1.49034	0.0760185	-0.0869193	0.886781	-0.672884	0.0822632	20	85	105	56	56	29	28	60	97	102	71	99	35	54	49	63	68	89	89	49	97	97	36	68
AACCATGG	-2.2416	1.98e-05	-2.90592	0.111552	-2.97424	1.12e-07	-2.76056	0.141377	4	19	31	24	21	11	45	90	60	152	141	129	18	14	1	12	17	15	306	79	33	44	144	75
AACCATGT	1.39246	2.83e-08	-0.353126	0.0386145	1.20699	3.77e-06	0.149234	0.0536151	261	473	750	412	408	311	150	140	127	265	269	178	284	345	130	265	419	343	193	210	101	113	111	141
AACCATTA	1.384	7.43e-07	-0.367721	0.0557488	0.796501	0.00565933	-0.163798	0.0671541	162	170	319	182	164	134	48	53	68	124	120	98	149	195	60	120	119	134	130	122	61	71	49	80
AACCATTC	-0.233036	0.64799	-1.63205	0.0706804	0.808571	0.111481	-0.153469	0.0837709	119	40	64	43	66	62	52	89	80	147	100	133	54	25	46	79	170	122	83	29	53	46	42	62
AACCATTG	-2.31429	1.89e-05	-3.19041	0.145623	-0.985256	0.0762213	-1.48113	0.11172	21	28	26	6	8	6	81	78	38	105	108	130	46	26	23	17	18	21	76	67	59	43	48	64
AACCATTT	2.09623	1.58e-12	0.156759	0.0436406	0.981909	0.00114998	-0.0356364	0.0578366	248	501	825	501	502	355	124	85	72	184	123	190	195	189	143	210	356	386	419	101	53	157	76	84
AACCCAAA	0.859818	0.074117	-0.828506	0.0998743	-0.105233	0.851885	-0.804769	0.112532	22	29	131	116	19	17	13	26	25	46	34	66	59	22	12	16	41	30	72	39	30	27	19	34
AACCCAAC	-1.85525	0.000579661	-2.78089	0.133117	-0.0181067	0.977053	-0.698131	0.109661	7	19	31	10	6	26	31	89	47	63	58	110	53	71	11	30	18	17	42	73	26	35	28	25
AACCCAAG	-1.6487	0.000223693	-2.54407	0.100228	-0.404871	0.409356	-1.00273	0.103426	27	49	43	14	22	22	118	143	37	113	92	103	39	39	20	42	30	26	50	78	42	52	38	39
AACCCAAT	-0.630902	0.116148	-1.85768	0.0814136	0.526017	0.220068	-0.249683	0.0982687	68	63	86	29	17	64	44	36	69	117	150	217	40	58	17	54	91	83	64	33	25	44	40	55
AACCCACA	1.42418	2.67e-05	-0.335185	0.0539744	1.49423	2.69e-05	0.325704	0.0717532	97	160	361	200	256	205	61	79	56	77	138	145	114	112	76	129	272	252	85	44	62	59	51	71
AACCCACC	2.21945	1.77e-06	0.0605753	0.076555	1.41895	0.00335426	0.307993	0.0998239	68	498	404	70	106	70	19	47	34	85	46	43	69	73	48	68	93	95	28	32	56	28	14	26
AACCCACG	0.627393	0.0667509	-0.891369	0.0551664	0.750051	0.0372738	-0.21503	0.0782909	113	109	189	128	136	178	58	133	72	132	103	172	89	78	58	104	111	78	71	54	51	44	82	48
AACCCACT	2.54564	4.19e-13	0.473442	0.0743	1.11276	0.00170028	0.0601871	0.077571	103	322	331	123	198	300	45	33	41	33	49	53	52	132	46	135	183	219	51	167	35	46	51	41
AACCCAGA	-0.655411	0.213303	-1.7611	0.113392	-1.00213	0.0597901	-1.37395	0.111942	13	24	30	17	32	24	29	44	32	42	37	74	18	49	25	24	19	17	81	41	32	130	40	43
AACCCAGC	-1.60657	0.000658087	-2.39864	0.112268	-0.735376	0.137063	-1.28779	0.106014	20	20	51	27	12	7	23	55	57	133	138	85	31	36	28	33	19	19	75	74	38	48	49	54
AACCCAGG	-4.30362	1.32e-12	-4.46464	0.200588	-2.47869	2.53e-05	-2.28464	0.136048	7	6	9	6	3	4	134	138	58	208	121	133	3	13	9	20	10	22	136	79	65	63	66	92
AACCCAGT	-1.85732	0.00168776	-2.5969	0.111595	-1.12943	0.0663904	-1.34941	0.107043	27	17	41	22	14	5	67	106	39	94	138	81	61	22	7	36	29	17	56	119	52	58	62	71
AACCCATA	0.679237	0.0863133	-0.880344	0.0779539	1.30836	0.00124797	0.309231	0.0886684	33	57	106	64	76	86	22	45	31	80	81	64	110	134	39	48	115	110	57	46	40	31	34	40
AACCCATC	-1.01513	0.0521594	-1.97557	0.0790415	0.220082	0.710903	-0.53083	0.0847946	24	46	63	25	75	40	97	149	75	93	71	118	71	67	18	60	59	79	68	61	32	58	54	63
AACCCATG	-0.628977	0.164657	-1.70291	0.0821336	-0.350044	0.473941	-0.970696	0.0832201	59	126	73	8	11	32	58	104	81	91	99	82	57	87	42	42	38	60	77	72	67	87	82	95
AACCCATT	-0.385823	0.372764	-1.58005	0.0675303	0.985486	0.0243322	0.096002	0.0864922	39	82	210	123	17	22	71	134	106	96	102	135	65	92	19	99	88	194	62	55	59	33	35	55
AACCCCAA	-1.20266	0.0197592	-2.55415	0.14371	-1.08824	0.0438238	-1.66613	0.158656	20	17	23	14	21	14	19	50	36	72	58	79	14	30	21	8	12	9	42	33	27	59	26	61
AACCCCAC	-2.68183	0.000122428	-3.16251	0.188621	-3.43275	1.56e-05	-2.9676	0.399501	0	3	16	8	8	15	46	55	65	83	40	48	2	5	2	4	4	0	51	41	23	41	24	35
AACCCCAG	-1.42081	0.027595	-2.4574	0.145245	-1.03366	0.134063	-1.71757	0.184727	3	14	42	29	16	6	37	78	15	100	55	39	11	15	10	17	8	11	28	33	26	22	24	41
AACCCCAT	-0.553772	0.123236	-2.80611	0.151085	-0.210977	0.593508	-1.41839	0.113417	38	53	75	44	35	28	35	65	49	81	152	99	84	36	21	54	60	63	133	64	41	61	43	82
AACCCCCA	1.17302	0.00938855	-0.618	0.217399	-0.200243	0.700055	-0.864774	0.184941	9	21	81	45	16	4	20	6	5	14	18	16	16	15	11	17	12	10	41	15	20	15	7	13
AACCCCCC	1.38337	0.0141144	-0.331335	0.124389	0.143012	0.831865	-0.517204	0.166717	12	65	54	18	39	65	11	21	8	36	14	25	10	17	6	13	30	24	26	18	24	10	13	6
AACCCCCG	1.73442	0.00049436	-0.352675	0.103528	1.01694	0.0656029	-0.270807	0.165784	22	246	194	27	52	39	13	33	8	38	50	49	16	46	19	12	19	18	16	17	9	10	10	14
AACCCCCT	2.32081	4.88e-15	0.308888	0.0886913	0.568155	0.0772731	-0.380928	0.125681	100	140	189	87	167	138	29	28	28	44	32	26	37	35	28	39	45	39	54	35	14	21	18	37
AACCCCGA	1.72624	0.000105607	-0.252282	0.109187	0.742013	0.119214	-0.168551	0.113891	22	303	236	38	17	42	52	27	12	36	40	15	52	32	34	53	42	29	25	40	21	26	30	29
AACCCCGC	-4.07631	5.73e-07	-4.10355	0.297693	-3.57759	4.69e-05	-2.45409	0.353382	1	4	5	3	3	2	26	45	79	81	31	63	2	9	0	0	2	0	22	32	22	32	23	37
AACCCCGG	-2.89991	2.07e-05	-3.39496	0.171089	-1.90201	0.00705959	-2.0928	0.165478	5	10	16	12	13	7	120	74	31	95	114	86	8	14	13	10	3	7	48	41	30	86	26	27
AACCCCGT	0.479317	0.231642	-1.0342	0.0789558	1.1825	0.00388741	0.182318	0.101275	25	110	155	68	39	53	27	57	36	50	80	108	36	182	33	53	61	61	43	42	39	28	26	30
AACCCCTA	1.65775	4.61e-05	-0.252459	0.075928	0.230419	0.613801	-0.557114	0.086017	74	167	193	78	110	107	18	66	40	61	41	30	65	65	42	84	66	41	107	42	38	50	62	67
AACCCCTC	0.609114	0.321595	-0.867818	0.127169	0.329844	0.62872	-0.398821	0.157124	10	21	95	49	8	22	22	17	23	35	19	14	9	10	16	9	29	43	15	16	9	18	11	38
AACCCCTG	-0.679692	0.163533	-1.79895	0.0663656	0.0431561	0.940373	-0.744759	0.0866236	72	30	91	59	93	48	102	99	79	173	156	161	132	60	21	37	46	43	63	76	39	68	54	71
AACCCCTT	1.22197	0.000125917	-0.505772	0.0525949	1.12468	0.000743596	0.0960305	0.0700102	250	195	223	153	180	206	78	109	101	108	113	98	90	133	83	171	180	195	66	58	79	119	49	63
AACCCGAA	0.372677	0.381059	-1.10969	0.0599201	-0.425464	0.344499	-0.989888	0.0760062	77	334	310	71	55	80	110	90	41	183	215	135	66	91	24	66	55	85	110	88	83	111	81	100
AACCCGAC	-1.61253	0.00927737	-2.26875	0.141928	-0.919472	0.153842	-1.19566	0.125057	5	6	19	26	17	6	24	82	33	50	49	43	17	10	1	19	24	76	46	43	44	52	54	43
AACCCGAG	0.15946	0.711536	-1.21123	0.0633397	0.370925	0.399446	-0.491775	0.0722192	33	114	214	124	86	68	68	72	89	95	133	168	39	78	58	135	174	119	87	76	43	67	138	110
AACCCGAT	-2.40442	1.93e-07	-3.68709	0.192147	-1.15958	0.0117197	-1.76653	0.147595	9	14	27	5	9	7	53	68	49	98	51	80	20	11	12	31	10	19	50	30	32	73	42	40
AACCCGCA	1.81313	8.71e-08	-0.111028	0.0682093	1.01854	0.00375367	-0.00762541	0.0886539	84	115	247	140	271	133	15	69	31	76	77	81	69	199	53	52	57	60	30	62	37	72	27	48
AACCCGCC	1.14118	0.0207372	-0.667851	0.103957	0.301092	0.591743	-0.521353	0.116662	28	166	185	34	14	45	25	32	12	29	41	86	25	35	22	41	34	30	44	17	25	42	32	14
AACCCGCG	1.3937	3.12e-07	-0.38498	0.0819391	1.22715	3.03e-05	0.255954	0.106942	63	69	166	113	81	103	38	39	24	52	61	48	87	59	36	41	61	71	29	30	21	31	24	38
AACCCGCT	-0.811224	0.115392	-2.01287	0.129519	-0.407665	0.468054	-0.894307	0.133388	30	32	33	29	6	9	36	17	28	95	77	47	19	42	18	28	20	10	48	29	26	28	10	79
AACCCGGA	-1.13764	0.0227877	-2.0525	0.0934155	0.377591	0.482343	-0.490343	0.071515	19	45	40	22	29	27	63	51	45	111	112	89	92	58	92	227	105	49	94	68	82	89	61	191
AACCCGGC	-3.61754	4.3e-07	-3.78884	0.195997	-3.33709	1.11e-05	-3.1383	0.229698	2	8	10	8	5	3	93	81	31	103	84	92	4	3	1	11	3	4	51	57	27	74	34	56
AACCCGGG	-3.75712	8.25e-13	-4.50416	0.240902	-3.31757	1.75e-09	-3.15617	0.236748	4	3	14	7	6	7	61	76	72	93	238	104	7	2	2	8	6	11	83	106	60	69	44	40
AACCCGGT	-4.28998	2.12e-11	-4.3812	0.187579	-2.58446	4.54e-05	-2.43237	0.153626	1	11	12	6	5	6	96	177	65	161	218	187	6	3	8	8	18	25	62	67	46	119	93	65
AACCCGTA	1.32263	0.000168608	-0.385799	0.0630608	0.5909	0.109979	-0.312861	0.0734873	64	90	254	169	170	130	30	43	54	82	133	77	87	207	49	90	84	115	82	85	45	51	27	195
AACCCGTC	-0.991299	0.0750657	-2.07966	0.0885611	-0.757051	0.198662	-1.11543	0.0948264	31	33	49	24	67	18	66	99	38	159	70	103	37	42	15	35	26	57	68	76	78	72	59	37
AACCCGTG	0.398318	0.283545	-1.09497	0.0569332	0.836507	0.0253139	-0.149266	0.0634172	119	139	193	88	105	119	77	92	63	121	115	225	224	196	83	83	185	205	203	106	70	83	33	142
AACCCGTT	-3.42243	1.26e-09	-3.77086	0.148859	-1.87866	0.000909619	-1.55857	0.151474	5	12	24	8	9	20	58	293	70	215	159	162	8	5	34	26	11	6	74	149	64	53	51	69
AACCCTAA	-0.0624274	0.889244	-1.36215	0.0684808	0.151333	0.746191	-0.609983	0.0704589	34	94	123	53	77	70	58	118	71	105	71	90	73	127	57	98	92	110	120	83	101	93	98	68
AACCCTAC	-2.33903	0.000408895	-2.62627	0.140909	-1.91543	0.00477865	-2.05352	0.133282	4	32	21	2	8	8	39	54	56	96	55	107	32	12	4	9	21	11	184	62	31	47	26	43
AACCCTAG	-1.80612	5.72e-05	-2.61674	0.0815012	-0.0906969	0.862203	-0.715382	0.0802069	59	31	61	34	16	22	77	214	133	180	165	135	44	122	29	42	78	92	117	85	87	66	56	65
AACCCTAT	-0.96212	0.0110426	-2.11231	0.094359	0.393655	0.333866	-0.397614	0.0927706	30	53	49	15	48	24	69	50	46	101	75	164	39	66	24	67	95	68	86	44	37	37	43	59
AACCCTCA	1.4216	1.58e-06	-0.324894	0.0485537	1.70044	7.61e-08	0.49288	0.072208	134	222	379	226	397	214	74	131	81	162	142	93	126	250	99	168	160	214	70	79	64	57	31	54
AACCCTCC	1.15702	0.0144419	-0.492714	0.0942303	0.945597	0.0625526	-0.0692254	0.1239	18	116	156	67	30	53	29	24	29	51	45	25	44	46	22	30	41	23	17	28	20	27	12	18
AACCCTCG	0.889004	0.0203306	-0.794711	0.0753637	1.30453	0.00116212	0.273881	0.0969655	48	121	152	85	79	59	32	60	30	58	88	71	81	118	30	67	79	90	28	26	29	54	43	23
AACCCTCT	1.89639	2.27e-07	-0.0812135	0.054151	0.909713	0.0162222	0.0106441	0.0702644	366	213	333	208	290	146	64	65	69	67	150	91	97	97	68	142	187	188	69	57	111	75	67	69
AACCCTGA	-1.73848	0.000628278	-2.5594	0.102528	-1.15347	0.0276649	-1.51432	0.0944036	10	13	47	29	20	26	58	63	54	121	133	138	42	45	13	34	39	25	114	92	47	71	49	132
AACCCTGC	-2.73231	0.00170844	-2.30503	0.183472	-3.62711	0.000118969	-3.09755	0.23813	0	2	2	3	29	11	53	62	44	105	80	60	2	3	2	2	8	6	74	66	44	56	25	53
AACCCTGG	-2.61865	0.000435005	-2.79509	0.136059	-2.79314	0.000486727	-2.2469	0.191969	11	35	27	7	3	0	58	100	45	112	121	112	0	3	1	4	14	15	49	56	33	34	44	53
AACCCTGT	-2.93366	1.31e-07	-3.49177	0.155124	-1.87031	0.000589393	-1.39919	0.0948707	6	10	22	10	5	16	66	73	86	120	122	118	44	24	5	10	73	58	101	128	284	131	50	79
AACCCTTA	1.33901	3.76e-06	-0.414942	0.0457617	0.897061	0.00256153	-0.0596827	0.0552645	219	349	417	129	379	215	71	123	68	177	209	170	195	289	125	270	278	233	107	136	122	123	101	254
AACCCTTC	-3.88371	4.47e-07	-4.25025	0.162817	-2.25087	0.00344452	-2.29553	0.109262	9	8	11	7	12	5	118	83	177	187	137	172	8	50	14	14	19	28	116	316	91	79	58	71
AACCCTTG	-0.837968	0.0671357	-1.94401	0.0893208	-0.660058	0.180076	-1.0683	0.114419	64	42	55	34	11	31	57	74	52	101	139	97	31	18	11	10	48	45	69	48	45	41	44	33
AACCCTTT	-0.0909044	0.859949	-1.42158	0.0837372	-0.575778	0.255418	-1.04757	0.0895558	38	102	105	28	41	48	26	67	30	125	124	90	29	47	23	45	65	96	59	204	86	52	51	47
AACCGAAA	-0.400488	0.368504	-1.73257	0.0967365	0.500221	0.27187	-0.274875	0.087519	23	32	60	36	46	27	47	54	24	109	70	44	41	91	44	64	84	77	77	40	56	52	48	48
AACCGAAC	-1.31487	0.00758911	-2.13305	0.0907259	-0.442767	0.406074	-1.04229	0.0883486	9	16	56	47	16	46	45	102	52	94	159	107	32	25	15	38	81	126	82	97	50	66	107	52
AACCGAAG	0.292654	0.536331	-1.22262	0.0657369	1.25341	0.00752607	0.116778	0.0890635	80	52	143	100	102	90	65	52	51	183	142	82	76	60	82	92	138	157	93	51	25	68	21	47
AACCGAAT	-0.847132	0.0319909	-2.05661	0.0799157	0.0538236	0.908688	-0.602024	0.091466	30	70	76	18	45	71	72	172	58	96	65	160	133	55	21	23	43	55	95	63	55	46	39	62
AACCGACA	1.32044	7.67e-05	-0.462292	0.076668	0.804239	0.0221357	-0.0476277	0.0945788	92	91	136	58	126	113	28	48	20	71	48	94	59	84	27	66	75	80	44	61	26	36	46	36
AACCGACC	2.56521	3.95e-08	0.379833	0.104966	0.56499	0.254602	-0.272929	0.110088	52	264	306	123	26	51	7	29	21	22	48	18	26	58	17	37	62	55	14	22	31	49	28	40
AACCGACG	2.24557	3.1e-11	0.131471	0.0585457	0.833188	0.0152418	-0.14307	0.0697836	285	397	429	180	256	182	45	46	46	109	109	81	93	108	91	157	206	234	277	106	43	65	41	68
AACCGACT	1.71204	3.97e-08	-0.113331	0.0605628	1.26681	9.71e-05	0.225593	0.0824375	169	320	414	148	160	127	63	52	84	79	53	95	79	71	42	125	217	203	62	36	80	59	36	51
AACCGAGA	-0.434789	0.348535	-1.61828	0.0861655	-1.12659	0.0149724	-1.4958	0.0839216	24	36	103	59	21	63	66	36	34	69	137	136	61	55	33	50	29	33	95	104	68	142	147	106
AACCGAGC	-1.28526	0.0600268	-2.16557	0.11607	-1.11241	0.12359	-1.48786	0.130411	70	23	20	10	3	11	52	62	67	94	91	61	11	31	15	11	14	24	54	51	44	61	27	29
AACCGAGG	-0.188247	0.647857	-1.35813	0.0758072	0.243894	0.59409	-0.44396	0.12197	53	44	192	122	27	34	63	98	56	73	229	75	23	30	20	21	51	43	36	45	19	33	21	27
AACCGAGT	-0.486639	0.265554	-1.65966	0.0482354	-0.172359	0.724354	-0.88097	0.0638407	118	118	158	89	94	208	123	171	144	299	386	257	111	148	95	85	78	87	167	134	133	88	140	148
AACCGATA	0.562956	0.114435	-0.93063	0.0691461	0.755588	0.0381984	-0.175557	0.0738927	43	67	112	77	149	76	62	35	39	100	111	84	71	149	45	142	137	95	94	96	57	46	57	76
AACCGATC	-2.4474	1.67e-05	-2.8425	0.113855	-1.12549	0.0547259	-1.47658	0.104972	16	38	22	5	5	27	79	200	66	158	131	59	19	33	11	51	37	23	121	83	72	42	52	58
AACCGATG	0.895181	0.00360293	-0.770051	0.0576037	0.340413	0.311718	-0.507686	0.0718066	156	188	242	138	84	140	65	82	40	106	157	172	133	93	50	70	94	103	92	73	41	83	77	126
AACCGATT	-1.16039	0.0443744	-2.06929	0.0705393	-0.593921	0.342116	-1.07987	0.0867894	27	128	116	46	34	35	121	117	78	186	286	161	63	68	20	12	46	83	79	113	57	92	50	97
AACCGCAA	1.6167	1.01e-06	-0.21653	0.0702604	0.945512	0.00550869	-0.0313911	0.0816019	92	226	286	163	135	67	32	50	49	70	63	91	103	80	69	121	124	89	67	33	49	63	36	107
AACCGCAC	1.16498	0.000913713	-0.615438	0.0548558	0.61432	0.101982	-0.257351	0.0785942	176	185	229	116	146	241	40	149	81	71	106	129	57	90	49	118	110	115	84	72	63	50	68	58
AACCGCAG	0.55022	0.132878	-1.02182	0.0578924	0.687363	0.0721409	-0.169725	0.0803446	138	111	176	114	132	131	85	93	47	159	100	196	91	55	46	163	128	83	79	41	63	82	56	74
AACCGCAT	2.0712	3.53e-14	0.126775	0.0533689	1.29584	4.77e-06	0.376094	0.0666633	285	640	639	249	253	275	59	92	85	159	121	112	234	195	124	232	239	236	104	84	77	84	133	95
AACCGCCA	1.31154	5.09e-05	-0.365055	0.0665113	0.746865	0.0286597	-0.113605	0.0853033	88	168	249	145	128	144	105	42	31	93	58	71	66	50	59	114	90	99	33	43	71	50	53	71
AACCGCCC	1.88856	0.000199484	0.0145042	0.118924	0.989119	0.0548333	0.0337285	0.09859	61	86	91	41	50	31	17	15	16	15	27	18	36	32	12	34	213	162	13	7	9	8	164	32
AACCGCCG	2.00169	1.04e-07	0.0591914	0.0734401	0.695772	0.0807445	-0.222739	0.10076	52	76	288	228	171	128	25	32	38	70	71	37	53	31	44	68	56	59	34	30	21	55	32	55
AACCGCCT	2.10448	3.03e-11	0.119827	0.0753528	-0.135662	0.701199	-0.852791	0.0816242	171	146	263	137	185	130	56	41	45	27	34	55	46	52	44	71	97	86	68	42	31	99	127	124
AACCGCGA	1.62585	1.39e-06	-0.30355	0.0749838	1.15783	0.00113726	0.189724	0.105648	107	72	188	138	121	117	29	15	28	55	114	63	56	52	44	70	72	86	48	26	35	27	34	24
AACCGCGC	1.81218	3.07e-08	-0.0460389	0.0676954	0.861043	0.0113044	-0.103253	0.0861272	133	131	238	177	185	159	30	80	35	43	101	61	49	61	58	106	124	73	77	26	21	49	90	35
AACCGCGG	1.14744	0.000440661	-0.584988	0.0592455	0.678008	0.051132	-0.163994	0.0776603	96	367	333	101	90	122	79	51	63	118	130	96	62	85	36	88	126	127	70	79	43	55	56	59
AACCGCGT	2.18895	3.15e-15	0.196138	0.0538094	1.33729	3.56e-06	0.258527	0.0680213	185	256	583	388	330	288	67	88	52	101	71	128	153	137	84	195	286	289	75	120	70	103	66	63
AACCGCTA	1.63987	1.07e-08	-0.196953	0.0482017	1.1328	0.000125665	0.0991766	0.0625772	200	203	458	343	322	235	38	93	105	147	155	142	137	162	85	176	310	291	111	86	102	76	100	99
AACCGCTC	0.0146957	0.976618	-1.33955	0.10194	-0.125573	0.811552	-0.819589	0.114369	39	21	66	64	25	35	52	69	19	28	39	74	19	25	25	41	53	28	56	58	33	23	45	27
AACCGCTG	-2.50798	5.6e-09	-3.63073	0.139161	-3.00391	3.53e-11	-3.05456	0.162352	13	22	30	11	18	11	59	124	122	131	77	137	6	12	5	17	18	17	112	90	35	80	238	102
AACCGCTT	1.00385	0.0106527	-0.620952	0.0563861	1.12415	0.00630909	0.209442	0.0822083	93	121	279	148	132	264	61	93	59	92	196	114	62	67	60	158	155	152	59	36	29	75	54	87
AACCGGAA	-0.366485	0.302369	-1.75634	0.0727762	-0.523481	0.145236	-1.00737	0.0652186	57	68	122	74	45	48	44	73	86	184	112	131	107	132	67	69	82	99	159	140	228	99	114	162
AACCGGAC	-1.62979	0.00516947	-2.38822	0.094258	-2.05493	0.000624074	-2.1114	0.0895047	28	21	30	13	55	20	64	100	91	141	122	112	63	28	16	49	27	15	420	106	128	95	111	122
AACCGGAG	0.873634	0.00522903	-0.750858	0.0362953	0.846011	0.00930224	-0.132494	0.0513411	300	400	664	346	347	283	98	251	170	343	333	324	373	306	137	294	244	317	220	227	145	155	133	178
AACCGGAT	-1.41974	0.00812563	-2.5927	0.0971023	-1.25375	0.0235499	-1.59842	0.0982737	14	26	54	41	30	34	47	128	99	113	79	133	91	50	14	31	39	22	94	103	93	92	159	101
AACCGGCA	1.41462	2.58e-08	-0.401664	0.0414715	1.1666	8.58e-06	0.117291	0.0525559	306	347	583	388	278	311	51	179	98	238	231	225	276	319	165	336	409	358	159	112	85	259	146	172
AACCGGCC	-0.165637	0.745097	-1.40307	0.0818293	-0.363303	0.495143	-0.823857	0.110345	30	54	101	67	30	33	30	53	78	143	47	35	24	10	19	48	45	39	20	70	43	47	44	42
AACCGGCG	1.62232	1.82e-07	-0.172993	0.0675142	1.51397	3.4e-06	0.355662	0.0813392	93	203	313	155	145	149	70	76	23	84	65	57	113	94	79	102	183	179	47	65	31	50	37	70
AACCGGCT	-0.99288	0.0146097	-2.18814	0.093284	-1.40416	0.000822772	-1.70674	0.100765	28	29	58	39	19	32	51	54	60	107	81	124	38	27	15	30	49	33	232	54	58	76	57	115
AACCGGGA	-1.42585	0.00113376	-2.46379	0.0966674	-0.61582	0.181782	-1.08578	0.0890043	29	21	46	30	26	36	39	129	54	108	169	128	60	47	23	64	58	37	66	58	115	79	56	114
AACCGGGC	-3.35242	1.15e-06	-3.59412	0.15937	-3.11148	1.17e-05	-2.6393	0.159468	7	4	15	5	12	10	60	96	49	182	134	144	16	6	5	15	12	5	56	106	61	67	51	254
AACCGGGG	-1.70164	0.000312358	-2.43479	0.0952599	-0.349367	0.501644	-1.01983	0.0910183	27	41	52	15	40	43	73	160	132	165	129	144	29	31	38	54	112	83	104	68	77	115	67	63
AACCGGGT	-3.24944	7.76e-08	-3.7315	0.143333	-2.82996	6.46e-06	-2.87907	0.159217	3	8	21	11	14	18	83	133	54	163	143	282	17	5	8	9	16	13	100	98	75	76	93	112
AACCGGTA	0.718632	0.0259441	-0.823164	0.0448906	0.419389	0.221101	-0.375687	0.054771	172	157	262	173	284	235	109	122	93	182	246	216	280	233	124	158	211	202	150	109	247	155	156	180
AACCGGTC	-3.18209	1.28e-06	-3.6233	0.132929	-3.10075	7.11e-06	-2.67959	0.152462	16	10	14	11	13	6	110	127	74	178	127	152	5	2	3	5	23	21	103	81	60	70	123	98
AACCGGTG	0.284589	0.40793	-1.13632	0.0460728	0.401711	0.26218	-0.408947	0.0644948	143	172	207	108	165	270	105	155	119	233	247	216	139	121	55	118	161	191	148	176	88	71	72	113
AACCGGTT	-2.24606	3.1e-07	-2.8866	0.0783458	-3.45045	1.69e-13	-3.18559	0.127377	17	24	40	14	72	48	101	206	144	194	310	309	12	14	9	29	14	10	132	98	183	197	224	246
AACCGTAA	0.814118	0.0343313	-0.740584	0.0511304	0.0823032	0.854142	-0.681659	0.0581013	100	160	324	224	178	146	108	92	81	135	136	175	214	232	77	127	113	101	221	234	103	158	106	127
AACCGTAC	-2.05288	2.6e-06	-2.81892	0.117473	-0.670403	0.130418	-1.10376	0.0877262	9	30	29	13	22	13	48	61	80	131	68	167	41	84	23	32	44	38	78	61	59	70	58	147
AACCGTAG	-0.890953	0.015337	-1.99329	0.0577432	-0.460769	0.240921	-1.01599	0.0657588	73	90	137	60	78	79	147	172	97	181	329	191	115	96	34	102	128	83	122	186	127	195	103	109
AACCGTAT	-0.945229	0.0327497	-2.00394	0.0712283	0.44705	0.347905	-0.456815	0.0797385	30	60	122	67	39	55	135	120	96	146	106	150	42	34	21	302	152	62	128	79	56	77	78	85
AACCGTCA	1.4533	3.2e-07	-0.300522	0.0452598	1.00561	0.000622973	0.0923999	0.0620634	195	300	568	291	249	345	96	113	90	124	260	131	193	194	101	235	238	206	139	79	179	79	67	97
AACCGTCC	0.678852	0.166537	-0.720799	0.0892608	0.371573	0.496444	-0.491337	0.121434	28	93	133	85	7	50	20	45	31	58	60	62	35	52	19	41	27	6	52	32	17	19	27	18
AACCGTCG	1.39851	2.84e-07	-0.365921	0.0489659	1.31661	5.13e-06	0.214223	0.0704499	162	333	477	256	173	221	75	87	59	143	139	215	108	118	61	145	234	245	83	94	35	69	53	73
AACCGTCT	1.03814	0.00153289	-0.593722	0.0478828	0.695211	0.0439771	-0.248639	0.065875	114	305	388	190	199	205	50	186	114	139	118	149	152	133	72	105	161	189	85	118	55	137	49	126
AACCGTGA	0.249042	0.554155	-1.19283	0.0651604	0.167082	0.715639	-0.537767	0.0780034	76	98	209	125	48	51	52	54	49	182	142	127	131	155	35	58	45	39	107	81	112	54	43	65
AACCGTGC	-3.33765	3.7e-10	-3.47729	0.157644	-1.51582	0.00417312	-1.75345	0.133611	1	17	11	2	13	13	71	81	67	187	170	106	12	24	6	12	14	25	68	77	35	42	32	45
AACCGTGG	-1.57519	0.000550434	-2.33211	0.0864643	-1.09695	0.0219602	-1.43627	0.102807	16	34	32	10	30	86	43	221	102	154	126	92	12	40	24	25	40	31	95	68	70	85	60	45
AACCGTGT	-0.953947	0.0370232	-1.87262	0.0605806	-2.26914	3.75e-06	-2.55885	0.110671	48	230	134	25	59	31	126	153	153	214	262	180	26	37	18	21	15	23	157	278	72	75	92	136
AACCGTTA	-0.502977	0.328635	-2.13776	0.0989216	0.758752	0.143785	-0.269298	0.0841091	14	36	50	24	45	36	19	48	28	82	93	94	75	224	34	56	67	44	112	65	19	41	58	45
AACCGTTC	-3.10071	1.68e-09	-3.74893	0.14386	-3.16506	7.79e-09	-2.43192	0.174564	7	18	18	9	9	16	40	115	96	217	155	177	5	5	0	3	8	36	90	143	63	80	80	80
AACCGTTG	-1.16693	0.00323898	-2.21496	0.0502699	0.182439	0.685631	-0.838992	0.0599558	79	83	118	51	125	74	136	212	153	338	368	251	96	218	37	204	158	87	212	150	92	81	103	153
AACCGTTT	-2.81751	5.35e-13	-3.2638	0.120462	-2.87896	9.14e-12	-2.96223	0.168228	6	17	27	13	34	27	77	152	138	321	165	200	8	6	4	20	21	12	118	72	60	138	101	91
AACCTAAA	0.349203	0.29562	-1.12846	0.0763952	-0.0492539	0.898606	-0.760262	0.0838171	79	108	94	34	84	57	45	54	53	106	86	85	119	54	29	50	40	61	69	108	50	79	66	43
AACCTAAC	-1.56582	0.00333205	-2.50021	0.094472	-0.738544	0.196953	-1.15329	0.108086	20	47	44	8	36	27	34	78	108	157	122	127	41	42	6	47	23	10	75	61	34	40	57	49
AACCTAAG	0.125342	0.749455	-1.27736	0.0589583	0.655574	0.0882796	-0.258892	0.0716761	62	117	217	131	72	84	57	111	66	157	130	210	156	238	52	55	68	99	73	88	61	88	89	72
AACCTAAT	-0.0968553	0.814678	-1.44682	0.0549315	0.790308	0.0472429	-0.237753	0.0685957	76	125	205	108	125	88	79	75	85	203	230	276	148	74	154	115	95	157	133	95	74	70	106	55
AACCTACA	0.372307	0.33183	-1.08383	0.080381	0.398051	0.338723	-0.429092	0.111538	48	90	134	59	42	52	23	82	36	52	135	48	51	59	30	22	31	30	29	80	26	21	15	30
AACCTACC	0.979219	0.0476686	-0.684978	0.0796158	1.12317	0.0315336	0.0338477	0.108336	36	79	207	160	50	45	38	21	37	45	54	135	68	53	23	43	63	52	31	35	9	35	21	27
AACCTACG	-0.082846	0.862634	-1.41683	0.0627563	0.371592	0.439888	-0.430829	0.0674122	61	106	102	43	99	126	62	84	91	180	109	166	158	192	67	46	101	94	107	177	67	59	114	57
AACCTACT	2.0509	6.97e-16	0.0149958	0.053358	1.35919	3.33e-07	0.247972	0.066479	256	231	420	242	306	207	62	71	55	95	106	80	178	144	60	190	229	249	120	53	54	68	88	67
AACCTAGA	-0.632477	0.0571869	-1.74791	0.0442794	0.302434	0.403834	-0.513965	0.0581952	103	191	310	148	89	115	213	360	163	271	286	300	184	181	94	123	178	167	232	181	65	160	127	111
AACCTAGC	-1.92197	0.00056025	-2.69658	0.0890352	-2.07349	0.000385484	-2.17099	0.11003	20	50	55	24	14	21	88	95	102	243	125	116	23	24	7	23	21	27	117	184	65	94	59	73
AACCTAGG	-1.95267	0.000581835	-2.67435	0.0893913	-1.54055	0.0089805	-1.79492	0.0985253	3	40	35	36	40	22	75	108	70	188	179	213	33	22	22	15	34	35	122	93	58	98	89	88
AACCTAGT	-0.931219	0.0507503	-1.99284	0.0596242	-1.0398	0.0352388	-1.419	0.0708691	61	132	129	59	63	49	98	143	102	287	264	220	71	75	35	49	86	86	398	143	72	74	146	135
AACCTATA	-0.0773711	0.863128	-1.40357	0.0720384	-0.206697	0.660696	-0.852714	0.0875486	28	48	96	54	78	91	35	68	52	94	184	81	43	63	19	85	54	31	101	79	32	77	50	52
AACCTATC	-1.9809	0.00221707	-2.56918	0.0971499	-1.10234	0.105148	-1.39039	0.104187	22	45	55	22	10	5	35	119	89	133	206	120	16	90	20	22	6	22	87	81	62	87	61	58
AACCTATG	-1.13748	0.00447858	-2.00027	0.076367	-0.251134	0.572337	-0.881616	0.072318	29	119	147	32	21	17	112	101	80	193	184	150	35	117	42	65	88	133	114	113	112	107	73	112
AACCTATT	-0.760459	0.0813535	-1.78938	0.0717685	-0.0286419	0.95544	-0.753998	0.080287	13	49	117	60	83	27	62	92	109	131	117	128	65	134	30	44	50	45	77	101	45	81	52	71
AACCTCAA	0.0029572	0.994607	-1.3816	0.0615732	-0.499326	0.236193	-1.06162	0.0740284	88	89	90	52	119	112	105	87	52	144	117	174	114	44	34	70	97	76	137	145	69	66	60	235
AACCTCAC	-3.63	3.79e-11	-3.92444	0.132462	-2.99161	1.01e-07	-2.66241	0.125675	3	19	21	6	12	22	145	158	175	190	141	311	7	7	20	19	16	24	161	131	313	88	74	94
AACCTCAG	-1.38819	0.0169609	-2.30449	0.0788873	-1.20172	0.0476272	-1.49088	0.085671	28	118	110	23	12	36	57	127	121	220	136	267	50	74	9	46	53	38	149	103	130	101	89	92
AACCTCAT	0.20674	0.525765	-1.23457	0.0630291	-0.381322	0.250615	-1.14382	0.0674396	105	152	271	153	37	60	77	125	95	138	124	178	112	91	39	94	168	139	200	191	99	144	184	99
AACCTCCA	1.13895	0.0044614	-0.505377	0.0609702	0.149409	0.74485	-0.595035	0.0684538	90	80	248	170	175	151	87	70	31	85	98	109	88	158	41	111	114	121	97	263	71	62	90	55
AACCTCCC	0.818212	0.124076	-0.726154	0.128775	1.4761	0.00899993	0.291574	0.182401	10	80	89	22	17	20	18	17	20	28	19	33	30	27	16	15	45	22	12	16	5	13	7	11
AACCTCCG	-0.239217	0.616227	-1.56464	0.072567	1.05205	0.0262262	-0.0163082	0.0913424	48	51	109	64	43	107	66	67	86	127	156	76	83	145	62	36	32	64	59	51	37	26	29	42
AACCTCCT	1.93788	3e-08	0.0259993	0.043094	0.756682	0.0347585	-0.134216	0.0529064	218	458	707	408	511	375	86	106	103	215	115	182	304	332	131	237	264	363	155	160	102	372	176	102
AACCTCGA	0.757715	0.0302924	-0.870098	0.0706009	-0.124501	0.753619	-0.757484	0.070338	87	100	114	57	127	74	38	38	50	80	110	93	91	106	54	105	95	59	177	131	136	76	56	66
AACCTCGC	-1.55868	0.00323019	-2.33643	0.0767693	0.0152097	0.98062	-0.688536	0.0845631	31	64	70	22	36	42	103	112	86	234	251	122	24	106	28	43	105	70	91	78	47	83	53	59
AACCTCGG	-3.47612	2.11e-12	-3.78555	0.115571	-1.13693	0.0207919	-1.41119	0.0939839	14	20	39	12	8	16	102	434	118	299	134	228	10	21	32	23	77	67	125	88	104	96	64	97
AACCTCGT	0.115044	0.769431	-1.25932	0.0462058	0.621137	0.105654	-0.250381	0.0579046	168	201	343	172	96	159	87	381	82	233	193	235	317	215	72	173	182	188	333	145	65	101	125	95
AACCTCTA	1.76171	1.18e-06	-0.0910413	0.061649	0.247357	0.535404	-0.600135	0.066754	80	317	411	242	163	105	42	57	30	144	110	67	114	93	89	123	126	107	68	75	52	134	119	196
AACCTCTC	0.183288	0.67844	-1.2316	0.0564181	-0.166598	0.727508	-0.773866	0.0762034	92	103	177	109	148	75	88	116	57	144	236	105	67	109	33	97	77	37	101	101	77	70	91	91
AACCTCTG	-3.23082	2.16e-09	-3.90321	0.171199	-2.38081	1.56e-05	-2.53587	0.157674	4	5	21	10	11	16	59	122	94	123	222	102	8	15	14	10	13	11	57	104	60	70	48	107
AACCTCTT	1.99429	4.3e-12	0.0745385	0.0437185	1.49262	6.55e-07	0.392922	0.0625019	218	388	839	543	516	367	137	163	93	163	140	75	219	174	109	308	339	350	86	88	157	82	58	103
AACCTGAA	0.781641	0.0150577	-0.843006	0.0740433	0.327266	0.352421	-0.515511	0.0866447	93	97	152	64	69	92	29	84	45	61	70	97	63	76	33	82	71	65	53	45	41	69	94	41
AACCTGAC	-2.07689	0.000515414	-2.58618	0.0874531	-1.12921	0.0735433	-1.36581	0.103734	6	33	86	42	12	25	85	120	82	138	107	402	27	41	7	18	30	43	91	67	58	45	44	91
AACCTGAG	0.818462	0.0367761	-0.743745	0.0399031	0.435562	0.306428	-0.390032	0.0666475	258	356	389	193	330	346	185	144	86	269	321	293	214	216	47	72	96	118	189	160	77	45	72	102
AACCTGAT	-0.420909	0.257115	-1.65977	0.0399948	-0.548482	0.151845	-1.10711	0.0503814	120	195	279	138	197	237	170	268	194	359	372	518	133	157	133	230	209	240	319	199	257	242	300	545
AACCTGCA	1.01777	0.00261969	-0.671496	0.0552469	0.832425	0.0191765	-0.0717013	0.0722016	225	239	269	147	64	153	62	120	53	88	168	163	133	117	53	94	147	146	106	66	57	84	56	65
AACCTGCC	-0.122136	0.789156	-1.43935	0.0633384	-0.402963	0.384364	-0.955816	0.0791449	71	107	140	62	82	54	55	119	69	109	179	126	82	96	25	50	48	59	105	48	72	96	63	151
AACCTGCG	0.763801	0.00944134	-0.831685	0.0525556	0.424124	0.176761	-0.364702	0.0643314	127	211	300	154	116	154	48	104	110	145	172	142	118	118	62	163	157	154	120	94	80	86	162	94
AACCTGCT	-2.84179	1.61e-06	-3.52156	0.15575	-2.01942	0.000843783	-1.94485	0.149098	12	15	35	9	7	8	109	63	57	155	137	138	6	6	10	39	22	10	124	66	73	58	47	75
AACCTGGA	-1.57095	9.05e-05	-2.33357	0.0932246	-0.566733	0.173278	-1.12509	0.0796334	14	42	59	15	33	26	67	99	54	225	118	74	77	66	21	70	77	49	155	131	86	82	82	60
AACCTGGC	-2.71407	1.13e-06	-3.06205	0.117739	-3.20499	1.26e-07	-2.99211	0.169938	2	7	40	24	18	6	63	155	83	137	126	111	5	13	6	3	11	8	73	91	59	66	73	123
AACCTGGG	-3.64424	3.27e-13	-3.9419	0.120001	-2.721	9.19e-08	-2.56892	0.0942562	10	19	25	11	15	25	212	278	163	291	316	221	46	28	9	12	37	33	320	228	184	103	221	136
AACCTGGT	-2.67058	2.38e-08	-3.18551	0.121981	-3.28775	2.64e-10	-3.14933	0.168673	33	22	18	3	16	13	74	158	76	188	156	196	13	7	2	10	8	16	104	118	68	92	84	141
AACCTGTA	0.67907	0.0401616	-0.890763	0.0409997	0.358701	0.310835	-0.409186	0.0489725	221	262	392	233	225	286	102	197	98	253	359	242	315	279	104	329	418	383	754	281	116	168	165	172
AACCTGTC	-2.62855	3.11e-07	-3.29196	0.093784	-1.08505	0.0370432	-1.41964	0.0749602	19	27	37	24	24	24	136	173	183	238	160	180	22	100	37	111	61	26	146	115	135	160	140	170
AACCTGTG	0.389842	0.262348	-1.0534	0.0325729	0.373942	0.307528	-0.463057	0.047525	387	357	447	244	418	445	352	334	134	422	527	357	332	336	108	311	345	361	314	380	201	203	200	240
AACCTGTT	-3.27708	1.53e-12	-3.58886	0.107223	-2.78159	8.33e-09	-2.47098	0.123907	7	5	53	37	9	18	162	123	223	279	316	233	7	19	4	28	34	20	179	121	135	106	126	165
AACCTTAA	-0.61747	0.179301	-1.82594	0.0863971	-0.96522	0.0385139	-1.26137	0.0850651	74	50	58	32	16	20	59	62	93	64	71	79	71	56	27	49	34	33	111	69	46	86	206	78
AACCTTAC	-2.77507	1.01e-05	-2.92888	0.141607	-2.58498	8.79e-05	-2.51791	0.170511	6	3	26	21	1	11	40	116	64	110	67	121	9	9	6	3	8	17	39	98	73	53	23	64
AACCTTAG	-3.4058	1.31e-13	-3.67726	0.107513	-2.64814	2.92e-08	-2.43524	0.109635	8	7	48	22	24	14	122	274	114	338	274	372	21	26	2	9	30	36	169	169	106	158	119	102
AACCTTAT	-1.10977	0.00169817	-2.18138	0.0552645	-0.267677	0.491016	-0.940747	0.0583287	84	73	101	74	95	73	144	161	144	368	320	203	121	88	43	288	207	118	392	283	101	117	132	176
AACCTTCA	0.790068	0.027029	-0.752306	0.059937	0.274946	0.483264	-0.494919	0.0650356	42	233	219	70	152	155	88	86	51	147	97	86	178	194	43	91	92	161	125	68	51	63	104	297
AACCTTCC	-2.29283	2.11e-05	-2.93753	0.1665	-0.212029	0.719428	-0.870873	0.140814	4	16	12	9	6	5	29	43	44	49	70	51	19	60	14	12	7	7	31	36	18	36	10	32
AACCTTCG	-1.62497	0.00632407	-2.5908	0.148795	-1.7855	0.00365492	-1.6251	0.132588	32	15	15	9	7	17	21	56	46	67	91	108	36	29	3	16	11	12	76	39	29	32	35	211
AACCTTCT	0.26633	0.358553	-1.15079	0.0434086	0.0606602	0.853316	-0.678104	0.0531834	161	280	317	169	143	174	102	204	126	344	219	228	275	248	78	158	200	178	184	199	164	249	196	211
AACCTTGA	-0.395998	0.328977	-1.64805	0.0829977	0.346294	0.418999	-0.420665	0.0874213	50	54	63	32	28	44	41	49	56	115	60	107	101	79	20	60	49	61	59	58	50	53	44	58
AACCTTGC	-3.00347	9.01e-08	-3.20669	0.121076	-3.73773	2.36e-09	-3.05253	0.191105	22	10	28	4	3	22	54	207	100	178	144	146	11	7	4	1	2	8	97	88	45	115	88	75
AACCTTGG	-3.07598	3e-09	-3.13563	0.116601	-2.82734	1.42e-07	-2.41766	0.132741	26	4	10	11	4	13	76	173	83	173	147	76	7	9	7	22	18	13	119	117	155	87	60	60
AACCTTGT	-1.9655	0.000103417	-2.67703	0.0770506	-2.41213	6.59e-06	-2.37879	0.101657	39	39	40	13	59	42	143	122	106	238	240	283	29	56	9	20	16	24	285	169	92	92	190	95
AACCTTTA	0.391186	0.293487	-1.01494	0.0617811	0.13365	0.748742	-0.649388	0.0737465	50	184	170	64	113	72	60	88	81	113	94	110	119	114	27	79	66	83	128	109	52	66	49	103
AACCTTTC	-3.97045	1.4e-09	-4.07848	0.172244	-2.9477	1.33e-05	-2.92104	0.205758	2	5	18	7	9	4	67	126	77	151	206	159	7	12	7	2	6	5	68	57	55	50	67	55
AACCTTTG	-2.23054	1.15e-06	-2.82649	0.0771211	-2.35063	1.17e-06	-2.31089	0.101647	10	20	41	32	56	70	88	299	142	254	221	329	11	14	32	31	17	44	160	180	119	105	218	139
AACCTTTT	-1.16636	0.00380044	-2.1084	0.0573099	-0.7799	0.0640825	-1.2678	0.0646953	51	129	119	28	105	61	136	250	106	239	310	240	150	92	37	65	120	83	253	322	145	109	79	162
AACGAAAA	-3.80848	1.4e-05	-3.39303	1.03797	-3.16025	0.000214257	-1.18344	0.915977	2	2	1	0	0	1	6	21	11	35	13	15	4	1	0	0	2	1	28	17	10	7	7	13
AACGAAAC	-5.39902	6.86e-08	-4.97384	0.715249	-2.76842	0.000405669	-2.37033	0.223607	1	1	1	2	0	0	32	34	21	78	47	40	4	2	1	3	19	10	46	35	32	29	14	131
AACGAAAG	-3.12459	2.7e-05	-2.83084	0.484404	-1.79892	0.0124311	-1.42686	0.321438	2	5	3	1	2	1	16	38	22	7	20	26	2	1	1	6	8	7	25	17	8	9	17	21
AACGAAAT	-2.27803	1.51e-09	-3.7381	0.293748	-1.92003	1.25e-06	-2.25809	0.208031	10	16	23	5	10	8	31	79	44	63	93	86	7	14	5	7	18	14	58	41	24	44	54	54
AACGAACA	-2.18042	0.00265258	-3.14574	0.284986	-1.93249	0.00532985	-1.8986	0.164073	3	2	4	4	4	5	8	14	11	23	27	47	6	14	5	4	15	18	27	30	61	44	47	39
AACGAACC	-4.02795	4e-06	-3.57294	0.491094	-2.25119	0.00335413	-1.66288	0.35003	0	2	4	1	0	0	27	24	8	17	14	20	5	4	2	2	1	0	14	12	7	15	10	21
AACGAACG	-3.33204	2.87e-05	-3.03462	0.445517	-1.31808	0.0982907	-1.37301	0.275554	0	1	6	1	2	5	6	25	37	30	42	22	5	6	2	1	6	5	18	12	15	9	7	8
AACGAACT	0.758511	0.199308	-1.10571	0.128453	-0.933047	0.137902	-1.42425	0.162656	89	25	30	24	9	18	17	31	7	41	12	49	9	14	9	10	17	14	21	21	14	18	57	24
AACGAAGA	-2.58306	0.00265975	-3.13416	0.332122	-2.91837	0.00183514	-1.81683	0.43897	2	0	9	3	1	3	6	19	14	29	23	29	2	2	0	4	3	0	14	27	14	13	11	13
AACGAAGC	-3.39758	0.000758035	-3.91861	0.425065	-3.01161	0.00372235	-1.91131	0.368019	2	3	2	0	1	1	10	15	12	38	3	35	0	4	2	1	1	1	25	14	18	11	10	8
AACGAAGG	-5.2881	1.19e-09	-5.17368	0.507985	-2.5238	0.000496112	-2.30255	0.195401	1	0	4	2	0	1	19	66	43	77	74	72	7	6	2	6	10	3	35	15	13	95	46	9
AACGAAGT	-2.19554	0.00461489	-2.75156	0.167454	-3.43355	7.79e-05	-2.85984	0.308644	4	13	20	13	1	5	18	42	49	68	70	28	4	0	1	6	4	2	31	33	16	54	39	34
AACGAATA	-4.44309	0.000101288	-3.5194	0.521797	-3.03328	0.0025558	-1.62837	0.338051	0	1	0	1	0	2	19	28	10	18	6	16	0	4	0	2	2	4	32	9	26	14	6	18
AACGAATC	-3.99692	3.38e-07	-3.96274	0.262395	-3.69475	7.69e-05	-2.49571	0.409373	2	3	6	4	2	5	22	78	27	158	78	76	5	2	0	0	1	0	28	31	17	4	23	13
AACGAATG	-4.15471	5.76e-08	-4.03069	0.279988	-3.207	3.78e-05	-3.1821	0.254211	5	3	4	2	4	3	15	76	90	130	93	51	5	4	5	4	3	3	84	44	28	39	28	54
AACGAATT	-2.45437	0.000128764	-2.78463	0.109924	-2.17059	0.0011419	-2.15611	0.125328	1	2	22	16	44	27	61	146	64	166	136	204	8	25	11	17	12	23	116	94	86	94	63	40
AACGACAA	-1.11829	0.0331122	-2.7833	0.245436	-0.583431	0.273411	-0.872407	0.182293	7	13	20	6	6	6	10	17	28	21	33	27	8	5	7	53	26	8	40	24	27	23	42	24
AACGACAC	-3.20282	2.24e-06	-4.42708	0.727599	-1.55217	0.0117019	-1.46111	0.314717	1	2	6	1	5	1	8	27	30	31	16	51	4	5	5	5	7	16	22	36	19	11	36	13
AACGACAG	-1.42925	0.000239561	-3.90099	0.515255	-1.39281	0.00071369	-2.37216	0.275993	7	20	26	12	11	9	30	66	19	64	36	38	12	14	8	7	15	13	47	55	28	22	23	34
AACGACAT	-1.20969	1.78e-18	-2.20032	0.0151965	-0.859011	2.87e-09	-1.32751	0.0334265	1263	2272	2818	1281	1262	1236	2985	4227	3142	5372	5612	5127	1367	1725	951	1585	2028	2093	3796	3581	2731	3165	3364	3272
AACGACCA	-1.6224	0.0112955	-2.23142	0.185345	-1.11565	0.0996074	-1.53162	0.185645	12	6	5	4	5	19	22	22	14	36	54	65	7	17	11	8	5	2	30	33	24	14	11	23
AACGACCC	-1.71922	0.221179	NA	Inf	0.567126	0.677735	0.046896	0.680763	0	1	4	0	0	0	1	5	0	7	1	2	1	2	4	5	1	2	1	3	1	4	1	3
AACGACCG	-2.78344	8.06e-06	-3.46141	0.334555	-2.37739	0.0024454	-1.84359	1.09804	3	1	9	5	5	2	13	45	52	22	23	19	3	1	1	3	1	0	6	8	5	7	4	25
AACGACCT	0.105174	0.847608	-1.02426	0.22337	-0.0930504	0.876014	-0.177603	0.200057	30	21	22	9	9	16	21	17	9	11	42	19	7	6	4	19	37	29	20	20	10	23	20	24
AACGACGA	-0.876752	0.166123	-2.07853	0.171925	0.751658	0.240892	-0.28229	0.142671	8	6	20	7	15	10	13	23	14	30	19	44	16	11	66	29	20	26	30	39	18	20	17	18
AACGACGC	-0.809011	0.248584	-1.99698	0.138848	-0.655988	0.383154	-0.785308	0.179828	14	4	16	14	26	15	23	24	15	40	56	45	2	9	4	17	31	19	41	22	15	19	18	27
AACGACGG	-3.90301	1.08e-08	-4.27438	0.366982	-2.13834	0.000745561	-2.03782	0.233051	1	2	9	3	1	2	26	25	49	40	82	62	3	5	6	3	7	12	34	24	30	31	30	32
AACGACGT	0.753098	0.0875651	-0.821581	0.089781	0.08199	0.872091	-0.592563	0.0886044	44	49	175	119	22	43	45	44	19	73	62	52	48	93	32	74	79	75	55	198	47	73	21	39
AACGACTA	-0.734522	0.247063	-1.81205	0.210774	0.602967	0.357414	-0.213044	0.184892	4	3	11	10	14	8	7	11	10	8	33	37	8	11	4	5	44	41	17	19	9	5	10	19
AACGACTC	0.202752	0.719969	-1.14063	0.0642533	0.366147	0.534899	-0.413799	0.0809703	65	87	190	118	65	77	139	94	29	139	72	81	71	64	54	53	95	104	51	148	47	44	54	52
AACGACTG	-1.05552	0.0749451	-2.12273	0.160712	0.162855	0.807744	-0.34754	0.150071	8	6	24	16	3	18	13	44	17	41	27	39	81	21	9	8	7	9	40	17	17	13	24	29
AACGACTT	1.69036	1.08e-05	-0.000736567	0.10706	-0.0537901	0.90607	-0.69986	0.121677	47	86	124	63	62	70	25	22	17	30	40	23	24	35	18	41	34	42	19	22	39	44	35	64
AACGAGAA	-1.15787	0.120963	-1.86662	0.219218	-2.14232	0.00704917	-1.55648	0.32687	3	19	16	2	1	4	7	29	17	15	15	16	2	2	2	1	5	10	15	10	19	38	8	15
AACGAGAC	-3.72829	0.00165959	NA	Inf	-3.56843	0.00187335	-0.980428	0.767472	1	0	1	0	2	0	13	11	2	7	11	17	1	1	0	0	1	3	15	12	10	16	14	9
AACGAGAG	-3.0277	6.31e-09	-3.41198	0.154285	-2.06134	0.000114946	-1.98174	0.164403	4	4	19	5	23	13	28	130	38	67	318	122	4	10	3	12	19	27	44	94	37	33	33	102
AACGAGAT	-2.89735	1.06e-07	-4.24738	0.362734	-2.5429	6.79e-06	-3.02459	0.304408	3	9	24	2	5	7	21	62	45	105	79	90	11	5	6	9	5	6	77	40	26	65	32	54
AACGAGCA	-2.19878	0.000225822	-2.69468	0.180297	-1.84592	0.00282345	-1.97386	0.215979	3	2	8	9	10	7	5	39	28	52	52	53	7	16	6	5	3	2	38	21	14	43	29	21
AACGAGCC	-5.10504	1.79e-05	-3.68466	0.597946	-3.78261	0.000829786	-1.92442	0.639587	0	0	0	1	0	1	12	16	9	27	15	9	0	0	2	2	0	0	15	17	12	5	9	10
AACGAGCG	-2.605	0.000108802	-2.75867	0.188543	-2.26751	0.00133657	-2.55304	0.204933	2	3	11	5	24	3	15	35	66	84	47	109	12	6	3	7	9	3	42	44	25	45	25	39
AACGAGCT	-4.94996	6.8e-11	-4.73662	0.361928	-4.07322	1.64e-07	-3.2193	0.271925	4	3	3	1	1	4	42	42	160	117	104	93	4	1	1	5	7	0	32	43	31	103	66	58
AACGAGGA	-1.76594	0.0578627	-2.35961	0.275447	-3.54387	0.000913341	-2.34453	0.425119	2	3	5	2	14	3	11	19	12	36	14	32	0	0	1	4	0	3	22	28	13	12	10	26
AACGAGGC	-2.98512	0.00393009	-2.92474	0.285799	-4.03033	0.000558165	-2.96598	0.478596	1	0	7	1	2	6	12	39	22	28	18	22	0	1	0	4	2	0	17	47	18	17	17	11
AACGAGGG	-2.96642	0.000185057	-3.02643	0.362064	-2.71806	0.000918899	-2.35122	0.290223	5	5	9	0	2	1	17	54	12	34	37	33	1	3	0	6	8	4	14	24	16	54	19	26
AACGAGGT	-3.28346	1.71e-09	-3.56002	0.183258	-2.01887	0.000241997	-1.95795	0.164132	1	11	16	8	3	8	53	102	49	109	62	123	8	11	6	2	12	16	43	49	39	36	31	52
AACGAGTA	-2.99867	1.08e-05	-3.14467	0.166753	-2.26956	0.000913024	-2.11682	0.137915	3	2	9	4	17	7	46	66	32	112	97	62	25	15	1	13	11	10	43	108	66	73	45	53
AACGAGTC	-5.66307	7.01e-07	-3.99627	0.74379	-3.46826	0.000281247	-2.63243	0.436327	0	2	2	0	0	0	48	7	18	67	35	31	1	3	2	3	1	1	22	28	9	13	23	53
AACGAGTG	-0.60959	0.330954	-1.64212	0.0973536	-0.182622	0.79527	-0.602048	0.117409	29	9	20	14	80	45	46	49	65	79	56	83	20	10	4	5	112	102	87	74	47	23	28	36
AACGAGTT	-3.46735	3.46e-06	-3.48242	0.317402	-2.61316	0.000295821	-2.09995	0.222354	3	5	7	2	0	2	22	15	19	56	72	63	16	6	4	3	3	1	41	54	25	46	24	51
AACGATAA	-3.7382	3.56e-10	-3.75914	0.197954	-3.51259	2.24e-08	-2.93614	0.20768	13	1	2	7	6	3	82	84	66	83	98	138	4	4	2	12	7	2	88	95	60	67	34	62
AACGATAC	-3.51983	0.000286533	-2.5212	0.366244	-2.76007	0.00481236	-1.97076	0.461458	0	2	3	0	0	4	18	5	11	27	30	24	5	1	1	3	0	0	17	13	14	10	13	12
AACGATAG	-3.59216	2.52e-08	-3.03711	0.217062	-2.63494	8.71e-05	-2.48584	0.216138	0	12	15	4	7	0	154	43	40	66	38	63	5	1	1	5	6	14	39	23	31	29	33	60
AACGATAT	-2.2092	0.000113394	-3.13406	0.206115	-1.76306	0.00260811	-1.29928	0.175485	6	7	23	5	5	17	33	56	32	66	76	63	7	4	0	5	30	33	63	64	35	30	44	41
AACGATCA	-1.78887	0.012728	-2.1012	0.213892	-1.11615	0.135426	-1.4146	0.211037	1	9	12	3	2	9	16	15	8	37	30	36	9	8	5	3	8	10	47	31	9	8	6	12
AACGATCC	-3.76275	0.000142349	-2.01126	0.383659	-4.45169	0.000284308	-2.89767	1.05151	0	1	0	0	0	5	13	4	12	27	22	25	1	0	0	1	0	0	5	12	14	10	5	7
AACGATCG	-0.243033	0.764982	-1.19306	0.135718	-0.749836	0.367944	-1.06183	0.161336	2	97	83	10	1	3	31	24	38	52	26	33	22	45	8	0	5	1	29	61	18	10	12	31
AACGATCT	0.86738	0.110054	-0.75751	0.0883168	0.858746	0.132341	-0.0760993	0.104416	62	33	59	45	88	89	30	45	41	67	32	34	102	58	17	22	46	57	36	39	13	32	23	45
AACGATGA	-3.66216	1.58e-05	-3.91303	0.464128	-2.52698	0.00117121	-2.07723	0.2164	0	4	5	0	1	2	13	38	24	33	22	24	3	0	6	4	6	10	47	25	28	49	25	25
AACGATGC	-3.29966	2.97e-05	-2.92768	0.202626	-2.14864	0.00956028	-1.51629	0.256408	0	0	12	10	4	5	55	74	40	44	47	52	0	1	0	14	7	5	31	26	10	17	36	10
AACGATGG	-3.38593	4.08e-06	-3.27236	0.163095	-3.61306	9.92e-06	-3.00129	0.260313	2	0	17	12	7	19	48	140	56	101	270	113	3	2	0	3	10	4	52	39	43	65	40	43
AACGATGT	-2.04405	0.00112368	-2.34752	0.195467	-1.95724	0.00289384	-1.98667	0.172812	33	3	6	2	7	4	25	33	39	103	60	62	6	11	3	12	13	10	20	49	26	22	80	30
AACGATTA	-0.94975	0.179891	-1.89072	0.164333	-0.441648	0.564926	-1.01674	0.158921	5	5	25	21	6	5	11	23	12	53	17	36	4	21	11	15	22	11	33	39	19	11	10	23
AACGATTC	-4.45181	9.92e-06	-3.31299	1.04105	1.814	0.0340037	0.320219	0.165321	2	3	1	0	0	1	24	33	15	60	35	13	9	1	168	58	9	2	24	26	14	15	16	28
AACGATTG	-3.88833	1.75e-08	-4.09195	0.229288	-1.77259	0.0105595	-1.55593	0.228284	5	11	5	3	2	3	24	59	143	85	94	63	5	2	6	6	10	11	58	13	11	48	22	10
AACGATTT	0.854376	0.0306005	-0.710282	0.0670562	0.561998	0.18271	-0.294061	0.0815581	33	231	244	77	84	79	39	63	55	130	103	57	77	93	65	69	80	52	84	63	44	54	44	66
AACGCAAA	-4.79407	6.05e-05	-2.87477	1.09565	-2.62267	0.00571728	-1.89684	0.348334	0	2	0	0	0	0	4	6	13	16	24	11	0	3	0	8	2	1	4	32	11	14	11	24
AACGCAAC	-1.71402	0.114779	-2.01124	0.209305	-3.38542	0.00561647	-1.93543	0.438669	0	0	13	4	25	3	6	52	34	25	11	34	0	0	1	4	2	1	21	15	24	12	8	16
AACGCAAG	-3.64981	1.97e-06	-3.42806	0.189374	-2.78617	0.000351559	-2.19396	0.190651	1	3	8	9	7	1	42	114	51	93	38	66	4	1	0	8	16	10	45	41	69	28	37	54
AACGCAAT	-4.23745	1.85e-10	-4.25702	0.3624	-2.66462	2.58e-05	-2.44559	0.266799	4	2	5	0	1	4	51	55	33	67	97	37	4	1	1	3	5	14	30	39	31	26	30	35
AACGCACA	-2.06767	0.00289473	-2.85811	0.233318	-1.85994	0.00896293	-2.08781	0.206115	2	2	10	4	5	9	13	13	20	35	27	51	7	7	2	7	5	8	31	39	12	19	24	23
AACGCACC	-3.34218	8.07e-05	-2.32413	0.419709	-1.85799	0.035146	-1.65231	0.353081	1	0	5	0	5	3	6	14	18	107	14	18	0	2	4	4	2	2	21	9	4	7	4	21
AACGCACG	-3.41836	0.000291069	-2.79533	0.384322	-1.83337	0.0274679	-0.836884	0.248912	0	0	1	0	4	3	8	17	10	27	18	29	1	1	2	29	14	2	134	30	13	7	14	17
AACGCACT	0.0105111	0.984812	-1.23122	0.110861	0.103096	0.858446	-0.610978	0.108053	24	21	54	25	29	30	23	44	23	52	24	41	37	47	14	51	57	31	22	32	20	30	24	121
AACGCAGA	-3.69034	3.08e-06	-4.03623	0.299703	-2.70799	0.000415568	-2.17706	0.229481	1	2	5	1	5	2	26	40	20	58	55	39	2	0	9	2	5	7	33	42	30	22	28	55
AACGCAGC	-2.29283	0.042416	-2.29215	0.294899	-4.11909	0.00387906	-2.58983	0.757805	2	0	12	4	0	0	4	7	12	35	15	18	0	0	0	1	0	1	10	3	7	7	8	8
AACGCAGG	-5.55433	5.65e-07	NA	Inf	-3.69221	3.7e-05	-2.60777	0.533303	0	0	1	1	1	0	30	17	18	41	27	23	4	0	2	3	1	0	23	16	21	17	51	22
AACGCAGT	-3.29151	1.88e-06	-2.87472	0.235452	-2.82029	0.000113887	-2.52459	0.291226	2	5	3	0	11	3	21	39	22	86	44	94	3	8	1	3	1	5	26	31	16	26	41	23
AACGCATA	-3.05637	0.000531647	-2.86228	0.378854	-2.38973	0.00712754	-1.25594	0.355297	0	4	4	2	0	3	14	7	10	22	47	25	4	0	0	0	1	12	21	24	10	14	16	10
AACGCATC	-3.95778	4.26e-05	-3.65406	0.300303	-0.133603	0.900215	-0.33147	0.176911	2	1	1	4	4	2	48	56	38	39	40	33	69	28	1	1	2	1	28	20	10	14	28	24
AACGCATG	-4.36675	5.53e-09	-4.22852	0.310004	-3.42534	6.11e-06	-2.76114	0.291919	0	5	5	0	3	3	31	69	46	60	121	34	1	3	0	8	3	3	55	39	30	26	38	26
AACGCATT	-0.872916	0.28071	-1.23586	0.120923	-3.12995	0.000342906	-2.90027	0.245048	0	110	72	4	6	2	16	65	27	131	63	61	1	8	1	6	5	3	21	49	33	53	25	48
AACGCCAA	-2.4309	0.00232844	-2.50494	0.188706	-3.71286	1.65e-05	-3.10167	0.222406	0	2	14	10	8	9	50	35	17	23	45	85	2	5	0	2	9	7	35	42	28	78	97	53
AACGCCAC	-4.73658	0.000213053	NA	Inf	-4.26999	0.000787385	-2.38617	0.772393	0	0	1	2	0	0	15	15	9	15	10	25	0	4	0	0	0	0	13	13	15	16	8	21
AACGCCAG	-4.12608	4.82e-07	-4.01231	0.369718	-1.55429	0.0370286	-1.5623	0.315416	2	2	4	1	0	1	15	42	17	38	42	44	4	12	3	0	1	6	29	15	11	9	11	14
AACGCCAT	-2.17701	7.46e-05	-2.91499	0.270473	-2.30365	5.34e-05	-1.51599	0.269882	5	5	11	7	6	6	28	19	22	81	32	31	5	6	2	4	11	13	31	93	39	27	17	14
AACGCCCA	-1.04785	0.350335	-2.09319	1.00023	-1.58755	0.130623	0.659061	1.15716	1	0	4	1	0	0	1	0	3	6	0	3	4	1	0	0	0	2	3	5	4	4	4	3
AACGCCCC	-3.54826	0.0226613	NA	Inf	-0.710652	0.724486	-0.777979	1.41622	1	1	0	0	0	0	3	7	4	8	4	4	0	0	0	0	1	0	2	0	0	0	1	0
AACGCCCG	-1.98162	0.0255838	-1.98076	0.316147	0.426014	0.664334	-0.148284	0.326794	0	1	4	7	3	3	19	17	3	13	16	12	2	0	19	6	0	2	7	3	12	4	2	5
AACGCCCT	-0.563937	0.342684	-1.66461	0.120351	0.0161215	0.981558	-0.744564	0.166256	21	10	30	30	21	20	14	45	32	43	26	82	7	34	8	22	12	15	28	19	18	11	15	19
AACGCCGA	-2.73102	1.72e-05	-2.82588	0.247584	-2.926	1.87e-06	-2.41762	0.165101	8	7	5	0	4	1	27	15	35	34	22	56	13	3	2	3	21	15	59	81	89	105	63	54
AACGCCGC	-2.31002	0.00697704	-2.5954	0.238855	-4.48227	3.69e-06	-3.5847	0.389726	0	1	4	4	10	6	6	20	21	50	22	42	0	0	5	2	0	2	19	25	143	28	9	20
AACGCCGG	-2.80592	0.00427661	-2.41981	0.403441	-1.2936	0.200852	-0.85478	0.340643	1	2	1	2	3	4	25	16	18	18	12	10	0	2	1	13	7	2	12	19	9	11	7	11
AACGCCGT	-3.26935	4.43e-07	-3.59618	0.180807	-2.25343	0.000502662	-1.87613	0.157419	2	9	10	7	12	3	48	91	43	179	68	60	2	11	2	5	31	23	102	95	44	45	32	60
AACGCCTA	-2.5706	0.00473671	-3.35864	0.408529	-1.72089	0.05325	-1.0848	0.299493	1	1	4	2	1	3	4	9	6	30	18	22	0	1	1	15	5	0	16	17	12	17	9	12
AACGCCTC	-3.18599	2.51e-05	-2.71168	0.27549	-1.25766	0.0956639	-1.52988	0.172778	0	3	3	4	0	12	50	42	18	53	34	30	18	7	2	11	9	4	58	24	15	15	13	17
AACGCCTG	-3.35505	4.8e-05	-3.76717	0.315267	-3.3473	0.000749486	-2.99051	0.745546	2	6	4	1	1	1	21	79	19	11	8	11	0	2	1	1	1	1	18	14	14	6	9	9
AACGCCTT	-3.09761	1.18e-07	-3.47236	0.157155	-1.58921	0.00571158	-1.80012	0.113989	8	12	18	9	2	8	65	90	60	133	99	97	6	24	10	34	36	21	73	103	61	88	66	45
AACGCGAA	-3.76835	1.65e-06	-4.00261	0.292907	-3.54888	1.11e-05	-2.9563	0.276446	1	2	11	6	1	0	30	61	40	58	57	41	3	1	3	1	4	8	66	53	43	31	26	52
AACGCGAC	-3.07671	0.000996907	-2.91355	0.213058	-2.31052	0.0178975	-2.02543	0.27336	0	1	5	8	1	5	35	41	10	37	17	53	1	3	2	3	4	7	47	16	13	20	11	8
AACGCGAG	-2.14408	0.00388179	-2.75401	0.235949	-2.93555	0.000143973	-2.60975	0.254012	1	2	15	8	2	5	16	15	22	25	38	40	1	9	2	3	4	9	22	24	35	30	53	66
AACGCGAT	-2.60303	0.000367177	-3.03775	0.254734	-2.63444	0.000573537	-1.9871	0.298768	3	2	12	7	0	2	18	8	40	40	30	25	3	3	2	9	4	0	58	38	12	22	16	12
AACGCGCA	0.000601639	0.999249	-1.28217	0.0942607	-2.02195	0.00170472	-2.0955	0.116367	12	102	99	30	31	29	47	28	38	61	58	83	17	34	10	28	13	15	59	62	36	140	161	69
AACGCGCC	-2.50049	0.00684574	-2.76753	0.302925	-3.97391	0.000382007	-2.60698	0.483837	1	5	3	1	4	2	12	11	18	29	24	8	0	2	1	1	1	0	18	42	10	6	9	9
AACGCGCG	-1.96308	0.00974625	-1.81405	0.283496	-1.63139	0.0384931	-1.75058	0.27757	0	5	3	3	3	11	30	18	7	24	17	12	4	3	5	5	6	3	11	28	18	15	11	12
AACGCGCT	-3.9024	2.65e-05	-3.43423	0.200151	-0.750995	0.440731	-0.902482	0.143497	0	12	12	6	0	1	79	118	35	47	109	53	28	11	1	62	30	1	43	101	29	26	21	31
AACGCGGA	-2.41021	0.000489881	-2.97053	0.198507	-2.36333	0.00106558	-2.00594	0.200656	0	2	9	7	13	9	14	57	30	62	54	41	2	9	2	10	11	3	35	38	37	39	13	49
AACGCGGC	-2.52652	0.0107127	-2.70772	0.327357	-2.9717	0.00357568	-2.15096	0.324848	2	3	3	0	1	6	14	30	13	11	20	5	0	2	2	2	6	3	70	16	12	6	17	20
AACGCGGG	-5.26857	1.15e-07	-3.63581	0.422983	-2.69791	0.00237734	-2.31673	0.223127	0	2	1	0	0	5	36	48	43	98	85	62	0	4	3	15	8	6	36	34	78	35	33	37
AACGCGGT	-3.54229	1.68e-06	-3.29498	0.255395	-1.44231	0.0448996	-1.61609	0.145732	1	1	1	4	7	9	63	37	27	87	50	75	16	2	12	20	18	7	42	29	19	83	21	54
AACGCGTA	-1.2474	0.0616559	-2.19247	0.191991	-1.61183	0.0179791	-1.71882	0.177984	1	9	13	7	8	9	7	33	12	34	20	23	4	14	0	6	14	12	32	31	23	29	18	28
AACGCGTC	-3.06387	0.000231336	-3.01037	0.223045	-3.28022	0.000328985	-2.84725	0.374746	1	2	4	2	5	2	20	19	23	30	22	37	0	4	2	2	2	0	28	14	23	20	10	19
AACGCGTG	-1.00816	0.11697	-1.89272	0.0939284	-0.623467	0.367261	-1.12032	0.0987379	27	78	52	9	36	12	24	77	52	103	118	138	41	36	14	23	40	39	62	94	43	50	29	57
AACGCGTT	-4.38493	9.77e-12	-4.33957	0.198023	-2.48363	6e-05	-2.42355	0.138838	2	5	10	3	8	3	67	77	82	217	115	196	5	12	15	10	12	11	78	78	58	64	79	88
AACGCTAA	-3.87987	1.32e-05	-3.18929	0.352674	-2.48962	0.00272829	-2.32579	0.164448	2	1	1	0	4	4	43	27	28	30	24	54	6	11	2	2	18	13	38	34	13	13	158	39
AACGCTAC	-5.01943	4.78e-06	-3.05721	0.608953	-2.22676	0.0151145	-1.85926	0.306613	0	0	0	0	3	1	19	26	12	41	26	41	5	7	2	0	3	0	16	22	7	15	13	20
AACGCTAG	-3.31567	0.000144602	-3.6095	0.252252	-4.13309	4.3e-05	-2.91913	0.432044	5	5	2	0	4	9	24	74	27	41	43	114	0	0	1	3	1	4	28	13	66	25	10	28
AACGCTAT	-4.17428	1.02e-07	-3.89653	0.237998	-3.37471	1.76e-05	-2.17905	0.234064	1	4	15	3	2	2	39	66	51	108	177	64	1	3	1	13	11	6	38	134	37	19	26	155
AACGCTCA	-0.800428	0.154817	-1.83063	0.117999	0.11495	0.85984	-0.666271	0.134487	3	31	34	14	17	23	11	29	27	44	88	53	32	20	21	22	20	13	22	14	25	34	28	15
AACGCTCC	-2.15291	0.159174	-2.46812	0.671774	-2.56247	0.102516	-2.19157	0.643809	0	2	4	0	0	1	0	2	3	23	1	5	0	1	0	2	0	3	10	9	3	1	9	7
AACGCTCG	-3.38137	0.000231325	-2.55143	0.34772	-3.95463	0.000310411	-2.47446	0.62464	0	5	9	1	1	0	38	16	11	17	30	39	0	0	2	0	2	1	18	26	14	20	10	5
AACGCTCT	-5.4468	3.05e-09	-5.11023	0.413712	-1.79941	0.0304049	-1.81219	0.137638	3	1	2	2	1	2	37	72	112	107	136	121	3	17	10	5	29	22	44	54	53	46	80	47
AACGCTGA	-2.0893	0.0228213	-1.64443	0.265557	-3.30067	0.00126777	-2.28689	0.39253	0	0	10	15	1	1	22	8	10	24	24	43	1	0	2	1	3	3	11	44	22	19	7	11
AACGCTGC	-3.25617	0.000360277	-3.01453	0.257688	-4.63945	9.3e-06	-3.06179	0.35366	1	10	2	0	5	1	21	37	16	37	36	70	1	2	1	0	1	3	57	92	23	22	16	24
AACGCTGG	-4.46963	2.44e-07	-3.71648	0.307783	0.0455186	0.959217	-0.450162	0.162783	1	1	5	1	5	0	39	27	59	120	28	34	7	7	3	72	40	1	26	32	13	27	17	26
AACGCTGT	-4.16397	8.2e-07	-2.66586	0.446049	-3.82962	2.23e-05	-2.98535	0.399033	1	0	2	4	1	2	35	43	26	23	44	30	1	0	0	2	3	3	33	28	23	22	15	19
AACGCTTA	-2.27592	0.000786556	-2.85716	0.255252	-1.34656	0.0471497	-1.30581	0.200383	8	4	7	0	2	7	6	24	12	33	17	85	1	5	3	4	19	22	20	44	20	22	25	14
AACGCTTC	-4.60323	8.73e-06	-3.09985	0.251762	-2.22623	0.0272108	-1.70036	0.301543	3	2	0	0	0	3	12	35	32	46	64	76	1	0	0	4	10	4	17	16	16	18	7	19
AACGCTTG	-2.45043	0.000118437	-2.67261	0.169946	-3.09117	3.05e-05	-2.99248	0.293714	0	9	22	20	2	2	37	49	36	57	61	80	2	5	1	3	3	3	18	36	18	32	20	38
AACGCTTT	-3.65781	2.4e-08	-3.90297	0.173496	-2.62005	6.56e-05	-2.31003	0.14129	3	8	16	3	11	5	78	99	63	133	156	110	30	8	3	15	9	4	98	76	49	45	135	70
AACGGAAA	-3.24686	0.000139196	-3.63332	0.23008	-2.95304	0.000962407	-2.65073	0.235908	4	7	5	3	5	3	38	28	29	61	57	100	10	5	1	2	4	1	56	44	24	12	22	47
AACGGAAC	-2.58923	0.00552238	-2.26292	0.232262	-3.88721	0.000449085	-3.30869	0.51934	1	0	0	0	16	11	14	26	25	59	35	82	1	3	1	0	0	2	46	22	18	19	10	7
AACGGAAG	-2.32631	0.00186274	-2.66729	0.158473	-3.31932	7.84e-05	-2.44898	0.283377	0	4	18	20	7	6	40	50	34	89	41	53	1	3	2	2	5	5	89	30	23	23	23	22
AACGGAAT	-3.29325	7.02e-06	-2.83697	0.240599	-2.32155	0.00212699	-1.81251	0.219031	1	5	6	0	14	6	90	27	31	49	41	109	1	3	1	6	4	21	31	28	16	19	68	25
AACGGACA	-1.79577	0.0104033	-2.37668	0.119773	-1.39244	0.0545834	-1.57144	0.109776	5	12	13	3	42	16	39	54	31	74	104	105	46	24	7	32	24	8	88	58	58	59	64	88
AACGGACC	-1.79634	0.027595	-2.49345	0.146075	-1.32462	0.134164	-1.55019	0.224165	6	17	20	19	6	2	14	59	32	42	112	23	8	6	10	1	4	4	9	15	20	15	12	34
AACGGACG	-1.65245	0.0310662	-2.18665	0.198185	-1.09438	0.184644	-1.04719	0.234441	2	17	16	11	0	1	7	23	17	50	52	18	5	5	0	1	14	15	9	18	13	11	19	16
AACGGACT	-0.729575	0.194555	-1.88411	0.13051	0.22211	0.737237	-0.603172	0.207289	7	15	36	32	14	8	29	23	24	64	34	34	29	19	5	7	8	6	7	15	6	22	13	8
AACGGAGA	-3.54326	1.23e-05	-3.61405	0.263398	-3.59333	2.28e-05	-2.80277	0.279623	1	1	7	2	5	3	7	55	42	34	59	51	7	4	0	4	2	0	31	134	23	18	18	11
AACGGAGC	-3.60588	2.88e-06	-3.71605	0.194335	-2.12608	0.00663444	-2.04883	0.148814	13	2	3	2	5	11	92	79	71	114	88	115	3	13	3	7	19	15	52	52	29	34	58	56
AACGGAGG	-2.6234	0.000262705	-2.7869	0.185564	-3.17056	0.000117646	-2.37868	0.273309	25	2	15	2	1	3	25	35	50	44	73	153	2	1	0	1	9	4	30	26	28	18	30	27
AACGGAGT	-6.32156	1.77e-11	-5.70363	0.710755	-1.66772	0.0347585	-1.74443	0.142397	1	2	2	0	1	2	93	148	85	134	167	79	2	11	13	37	14	6	77	71	46	42	38	50
AACGGATA	-2.73041	0.00123993	-2.97619	0.223446	-3.43665	0.0001917	-1.84704	0.286908	9	2	6	4	8	1	13	32	38	78	61	37	0	0	0	2	5	11	84	46	16	26	21	20
AACGGATC	-2.14119	0.00342892	-2.26197	0.192999	-2.59059	0.000563746	-2.30666	0.166071	6	21	15	1	0	6	24	21	15	80	36	72	7	7	7	10	9	8	48	39	30	29	36	167
AACGGATG	-3.23215	0.000111547	-3.3436	0.30825	-4.44718	2.07e-05	-3.46289	0.593342	0	7	6	1	3	2	31	35	11	19	26	67	2	1	2	0	0	0	25	21	20	19	23	25
AACGGATT	-1.66621	0.0251491	-2.29643	0.134697	-1.53017	0.0526891	-1.40194	0.192303	2	13	14	3	28	20	30	58	27	60	60	74	8	2	1	15	21	8	37	37	19	24	16	41
AACGGCAA	-1.08683	0.0869579	-1.49416	0.269665	-2.04833	0.0018933	-1.90293	0.237591	8	9	10	3	3	11	4	7	15	43	32	18	8	8	0	6	6	6	18	27	23	39	25	17
AACGGCAC	-2.65111	0.00164149	-2.99017	0.216824	-2.75519	0.00255349	-1.88671	0.292295	11	7	4	0	7	5	48	28	19	84	69	23	0	5	7	1	1	2	29	8	11	29	33	34
AACGGCAG	-3.10521	6.53e-07	-4.19219	1.01792	-3.19842	1.93e-06	-3.59753	0.364118	3	4	9	4	2	4	28	50	37	46	29	49	3	3	3	3	2	5	64	45	35	20	12	31
AACGGCAT	-0.775265	0.0719303	-1.90672	0.102162	0.100116	0.842853	-0.446378	0.121283	46	55	60	16	24	15	30	78	48	89	133	57	23	41	28	37	40	34	40	44	22	42	36	38
AACGGCCA	-2.54007	1.28e-05	-3.2066	0.17679	-1.29238	0.0244142	-1.36657	0.12832	2	5	19	12	5	6	19	36	37	81	73	84	52	22	1	9	8	17	65	35	57	60	23	49
AACGGCCC	-1.0141	0.383188	-3.83029	1.03797	-3.96452	0.00136656	-0.692745	1.41622	3	2	2	1	0	0	0	12	0	1	2	4	1	0	0	1	0	2	59	9	2	1	4	4
AACGGCCG	-0.20226	0.77509	-1.20136	0.11944	-0.304688	0.69559	-1.07163	0.206191	16	48	86	30	2	4	23	38	29	36	50	33	9	15	16	7	3	6	15	9	18	9	13	24
AACGGCCT	0.419813	0.472326	-1.15675	0.203137	-0.3265	0.602545	-0.950249	0.202285	7	12	21	4	13	26	4	17	13	13	9	14	9	10	3	14	16	14	15	12	12	24	13	14
AACGGCGA	-0.939789	0.130417	-1.95206	0.229748	-0.310336	0.645152	-0.977527	0.20016	9	9	12	5	7	5	5	9	10	19	57	15	7	3	7	27	19	8	9	17	9	8	38	17
AACGGCGC	-1.36213	0.0290941	-2.14243	0.175927	-1.0221	0.112499	-1.30754	0.160832	3	7	6	6	22	7	21	19	27	29	25	35	9	1	3	8	31	25	32	15	11	19	18	76
AACGGCGG	-2.1497	0.000765301	-2.66948	0.140755	-0.748228	0.270069	-1.12598	0.130545	4	17	9	10	19	8	47	91	27	72	50	63	3	6	7	6	52	47	28	27	30	25	55	43
AACGGCGT	-0.91006	0.0457026	-1.83804	0.0978379	0.0730452	0.890525	-0.572053	0.0878967	20	50	59	39	11	34	79	65	35	63	104	95	20	64	20	58	81	95	47	41	58	79	50	67
AACGGCTA	0.139186	0.820601	-1.22895	0.148371	-0.252175	0.699385	-0.829479	0.176471	15	25	19	8	13	32	8	17	11	24	35	35	9	9	11	8	18	27	7	8	11	16	41	24
AACGGCTC	-3.09811	0.00112734	-2.48898	0.439056	-4.36386	0.000107992	-2.63161	0.62396	0	0	0	1	7	0	16	9	8	28	9	16	0	0	2	0	2	0	24	23	22	9	10	9
AACGGCTG	-0.140145	0.824505	-1.59638	0.139164	0.609526	0.340605	-0.126123	0.160221	55	11	23	14	8	11	24	21	18	32	34	45	0	21	28	20	15	38	15	13	17	26	12	14
AACGGCTT	0.663693	0.12565	-0.937838	0.0763023	0.580553	0.208126	-0.224967	0.0995636	96	58	73	59	66	78	34	55	42	79	71	60	34	44	10	63	64	116	43	48	34	34	32	45
AACGGGAA	-2.20657	0.00586046	-2.17902	0.215993	-3.57711	4.24e-05	-2.74391	0.270185	3	0	0	5	19	3	6	12	41	39	31	63	1	2	0	3	7	6	44	45	29	28	46	47
AACGGGAC	-3.03037	6.91e-05	-3.37291	0.217521	-4.71943	9.82e-07	-3.61259	0.460177	4	8	9	7	1	3	24	17	32	79	70	96	1	2	1	0	3	0	39	26	21	35	31	59
AACGGGAG	-3.18862	2.1e-07	-3.14261	0.166262	-3.20781	6.66e-07	-2.71738	0.19227	2	8	14	1	14	10	100	60	31	122	103	77	4	12	7	7	1	8	41	117	44	34	120	66
AACGGGAT	-4.08722	2.78e-11	-4.33824	0.193955	-3.7718	1.19e-08	-3.32769	0.227917	4	7	10	2	7	8	73	85	113	100	238	130	5	5	3	5	3	4	82	56	45	58	53	105
AACGGGCA	-1.84983	0.00445862	-2.92252	0.240516	-2.82879	3.74e-05	-2.38316	0.243777	8	9	5	5	6	3	25	20	10	43	24	39	6	1	1	7	8	8	125	33	22	18	25	33
AACGGGCC	-4.95556	1.19e-10	-4.28705	0.387687	-4.47849	2.2e-07	-3.18122	0.46786	1	2	2	0	3	2	85	21	38	87	67	39	1	4	1	0	0	1	30	31	26	22	46	19
AACGGGCG	-2.29483	0.000574195	-3.07087	0.155053	-0.925586	0.197495	-1.11374	0.188772	2	20	22	6	10	6	11	54	112	40	34	59	29	11	1	3	8	11	28	29	20	19	18	16
AACGGGCT	-3.5273	2.18e-06	-3.62627	0.226844	-3.34167	3.01e-05	-2.48847	0.221915	6	0	7	4	5	3	28	46	63	90	59	54	3	4	0	2	3	7	29	34	27	50	14	54
AACGGGGA	-2.32666	0.00162497	-2.71646	0.208683	-3.79399	5.09e-06	-3.59875	0.343541	1	9	17	11	1	0	26	21	44	34	34	27	3	2	2	1	5	2	70	36	26	40	45	22
AACGGGGC	-4.24215	1.26e-05	-4.02705	0.267133	-3.98711	0.000105826	-3.46289	0.345823	2	1	3	8	1	1	37	41	52	96	55	96	0	5	1	4	0	3	35	55	32	53	23	36
AACGGGGG	-3.35398	1.86e-07	-3.28593	0.254791	-3.43493	2.01e-06	-3.00949	0.371206	1	3	15	6	6	2	45	92	23	69	70	55	3	2	3	1	6	1	39	39	20	38	36	29
AACGGGGT	-4.22041	5.94e-08	-3.2554	0.35398	-3.95639	1.21e-06	-3.04412	0.743841	0	2	8	3	1	0	23	43	17	56	52	92	4	1	0	1	3	3	39	51	29	29	29	27
AACGGGTA	-2.03773	0.000378432	-2.95676	0.172275	-0.60196	0.300196	-0.911729	0.111458	1	13	14	14	3	7	10	27	58	65	36	39	84	20	6	8	42	28	46	56	54	61	40	48
AACGGGTC	-3.60932	1.09e-06	-3.17194	0.223921	-1.70035	0.0182181	-1.65174	0.196265	0	14	7	1	0	1	39	72	30	67	31	38	3	1	3	9	14	15	22	24	25	35	16	37
AACGGGTG	-2.70989	5.11e-06	-3.40385	0.171415	-2.3655	0.000176644	-2.34434	0.198187	3	6	18	7	10	13	34	27	37	174	93	94	10	9	7	4	5	3	46	44	28	35	39	43
AACGGGTT	-1.24469	0.032108	-2.1687	0.176479	-1.93884	0.00170954	-2.04969	0.22039	13	15	15	9	5	3	19	32	11	32	44	31	6	5	1	2	12	14	29	22	21	23	35	32
AACGGTAA	-4.28924	1.71e-06	-4.20361	0.417859	-2.46008	0.00256604	-2.4658	0.282722	1	0	3	3	1	1	16	31	22	53	55	33	3	8	5	2	1	4	32	51	15	28	13	18
AACGGTAC	-5.69832	9.11e-07	-4.65886	0.511857	-1.74884	0.0727193	-1.33758	0.217548	0	1	2	0	2	0	32	29	44	84	65	24	2	1	0	4	5	40	57	30	17	22	34	20
AACGGTAG	-3.71677	3.17e-08	-3.73269	0.155423	-3.86757	4.8e-08	-3.16525	0.18524	2	1	13	11	10	11	83	79	109	153	146	166	1	8	9	8	6	3	73	117	74	60	194	99
AACGGTAT	-4.12351	3.59e-07	-4.43382	0.222517	-1.72441	0.0295097	-1.84851	0.122726	2	8	7	1	5	6	39	113	67	132	126	110	4	13	16	13	29	29	81	110	40	82	46	46
AACGGTCA	-1.07546	0.102918	-2.05175	0.210566	-1.21674	0.0663154	-1.12027	0.200393	7	6	10	5	4	12	3	30	12	21	27	21	6	13	3	6	10	26	102	20	21	5	13	10
AACGGTCC	-3.72227	4.57e-05	-5.21658	1.00979	-0.916512	0.283552	-1.12579	0.313213	1	1	3	2	0	1	5	51	7	21	11	23	1	2	7	1	3	10	18	11	14	8	2	3
AACGGTCG	-1.17579	0.0123451	-2.14414	0.131564	-0.613564	0.225924	-1.02319	0.144993	12	11	20	14	19	20	49	34	11	60	61	46	12	14	10	10	19	33	59	31	19	23	14	28
AACGGTCT	-1.14515	0.0514107	-2.0313	0.0928499	-0.44548	0.491386	-0.897808	0.100701	42	21	18	13	33	41	40	54	63	111	146	84	46	59	17	21	24	28	43	60	60	40	52	38
AACGGTGA	-3.04894	0.000381778	-3.06974	0.329699	-2.27238	0.01009	-1.98558	0.30928	2	0	4	1	6	3	10	8	20	26	26	80	4	3	1	1	3	7	19	32	13	13	15	9
AACGGTGC	-3.37363	0.00137789	-3.14547	0.30528	-3.70756	0.00129951	-2.69223	0.32607	0	0	2	1	7	2	7	35	18	30	48	19	1	2	2	1	0	1	37	24	14	12	8	22
AACGGTGG	-3.66075	1.29e-05	-3.67617	0.320692	-3.4353	0.000106229	-2.05376	0.342148	2	0	3	4	3	1	21	19	25	15	74	48	2	0	0	5	4	1	16	36	20	24	26	19
AACGGTGT	-3.03679	1.97e-05	-3.35703	0.170794	-2.09097	0.00429515	-1.8105	0.176051	1	5	3	2	23	10	52	56	33	73	209	57	3	10	1	13	13	16	61	82	38	22	20	37
AACGGTTA	-0.925229	0.141431	-1.83785	0.180216	0.192441	0.783123	-0.413107	0.151324	10	20	15	1	12	5	4	12	30	34	31	28	33	30	18	15	8	5	27	18	18	14	18	21
AACGGTTC	-3.21655	2.02e-05	-2.87045	0.179515	-2.03293	0.00864493	-2.08698	0.189371	2	0	22	16	1	1	30	76	38	68	115	95	3	7	3	13	8	11	47	46	22	32	26	36
AACGGTTG	-3.78291	7.36e-11	-3.98457	0.148993	-2.45309	2.61e-05	-2.36932	0.128989	12	12	13	4	14	2	91	132	111	161	190	256	11	38	10	12	9	4	117	97	73	100	60	91
AACGGTTT	-1.10219	0.00844204	-2.07125	0.0791347	-0.19025	0.691056	-0.829776	0.0888654	37	39	67	45	40	27	43	103	47	108	231	156	60	61	21	44	53	39	95	70	50	47	57	39
AACGTAAA	-2.71806	0.00139037	-2.99523	0.235687	-2.55326	0.00559798	-2.48619	0.333203	1	4	17	5	0	5	31	37	19	42	36	40	4	2	0	3	4	4	29	21	12	15	8	26
AACGTAAC	-2.89143	0.000144705	-2.82589	0.2024	-3.38535	0.000188648	-1.83331	0.439801	3	23	9	2	3	0	30	38	32	90	49	95	0	7	1	1	0	1	14	20	12	28	19	25
AACGTAAG	-4.52063	8.76e-09	-4.14382	0.297575	-0.243765	0.767268	-0.595408	0.137086	0	5	6	4	2	6	52	159	51	143	112	82	1	121	21	13	11	2	58	42	25	41	35	34
AACGTAAT	-3.5537	3.14e-11	-3.77976	0.147401	-1.91051	0.000260766	-1.75285	0.125427	5	9	20	2	13	10	65	136	72	134	263	126	69	18	10	5	4	10	82	62	57	53	129	116
AACGTACA	-2.48784	0.00359765	-3.10574	0.173558	-2.42876	0.00562565	-2.19405	0.144129	19	11	7	2	8	2	46	73	41	75	52	48	28	8	3	2	7	22	105	67	55	22	102	58
AACGTACC	-2.96924	0.000270518	-2.90728	0.230425	-1.88865	0.0197841	-1.89619	0.195201	0	4	6	7	4	1	32	47	22	25	22	32	0	6	5	16	7	6	23	10	9	48	30	54
AACGTACG	-4.08896	1.12e-06	-4.18823	0.464363	-1.87268	0.0176784	-1.62614	0.351277	0	3	2	1	2	1	25	12	39	55	25	4	4	8	2	0	1	2	26	13	6	5	10	14
AACGTACT	0.391568	0.456645	-1.044	0.0665535	-0.567734	0.297859	-1.03805	0.0791684	85	136	190	85	49	54	52	72	52	132	98	115	73	91	25	50	59	42	74	83	38	51	201	105
AACGTAGA	-2.67548	0.00050287	-2.99213	0.118056	-2.44352	0.00271511	-2.4286	0.175227	7	3	25	35	13	8	66	92	91	126	229	94	16	9	4	9	8	1	81	77	46	27	32	36
AACGTAGC	-4.06414	2.44e-09	-3.50563	0.1858	-2.84212	3.12e-05	-2.43547	0.174191	1	5	15	1	6	9	138	98	52	134	107	91	6	9	13	10	3	2	134	59	37	77	67	35
AACGTAGG	-4.19817	1.49e-07	-3.93312	0.215192	-2.83402	0.000311603	-2.49296	0.179812	0	7	11	1	2	4	39	94	42	79	94	133	13	5	0	6	10	9	36	71	33	35	83	64
AACGTAGT	-3.66902	9.37e-10	-3.97372	0.154862	-2.41282	8.2e-05	-2.2406	0.151804	7	10	15	2	17	9	74	105	156	152	160	231	8	4	10	12	6	23	41	137	38	36	50	99
AACGTATA	-2.41941	0.00303873	-2.83002	0.186522	-2.24772	0.00989691	-2.3384	0.270119	2	3	10	5	10	6	14	50	26	52	29	56	5	4	0	5	9	2	37	21	15	12	27	16
AACGTATC	-4.97048	3.07e-07	-3.68515	0.396728	-4.48313	2.9e-06	-3.54854	0.463279	0	1	1	0	5	0	10	52	46	55	44	55	3	0	2	3	0	1	43	57	18	25	21	90
AACGTATG	-4.09018	2.39e-10	-4.20788	0.231091	-2.66455	2.23e-05	-2.58828	0.17478	2	5	6	3	2	7	51	93	58	99	94	92	5	13	5	5	7	8	66	76	36	43	43	51
AACGTATT	-3.07238	7.66e-07	-3.10059	0.161095	-1.63887	0.0086296	-1.85273	0.140337	0	4	19	22	3	6	21	106	61	98	120	121	34	12	5	13	8	13	47	70	46	58	40	35
AACGTCAA	-2.85054	5.74e-05	-3.08124	0.225408	-3.94025	4.47e-07	-3.3538	0.302902	2	6	11	3	4	2	37	30	14	56	19	59	2	3	0	2	6	4	50	52	36	48	51	41
AACGTCAC	-3.7802	1.15e-08	-4.00599	0.231462	-2.79804	2.25e-05	-1.82556	0.224063	3	4	6	6	4	2	61	72	38	67	105	47	6	5	1	4	12	9	14	31	84	97	18	15
AACGTCAG	-3.34936	2.87e-07	-3.07648	0.290014	-3.22675	5.56e-06	-2.96602	0.336465	2	2	14	4	3	1	42	65	23	38	46	48	4	4	0	4	1	4	42	38	23	19	16	42
AACGTCAT	-2.67832	9.48e-07	-2.97813	0.10519	-2.28428	6.56e-05	-2.44012	0.134063	7	23	55	19	19	17	180	108	88	148	224	168	24	16	9	18	12	12	100	103	67	55	93	93
AACGTCCA	-2.79622	0.000164764	-2.91627	0.297001	-1.73545	0.0164417	-1.92437	0.215085	2	2	2	0	7	4	35	23	12	20	17	25	8	7	2	4	7	7	40	20	21	9	21	19
AACGTCCC	-4.89895	0.000119215	-4.35444	1.01482	-2.48433	0.0307091	-0.85315	0.671349	0	0	0	1	0	2	6	28	9	31	9	34	0	0	5	1	1	0	3	32	3	9	7	4
AACGTCCG	-4.21017	4.04e-06	-4.90304	1.00896	-2.05557	0.0158384	-2.06621	0.293354	1	1	3	1	2	1	20	20	22	50	57	24	1	2	2	5	5	6	20	17	12	18	12	20
AACGTCCT	0.478127	0.280955	-1.03545	0.078859	0.719084	0.11706	-0.143297	0.0954143	86	58	68	63	38	77	42	46	23	79	95	78	36	66	36	62	64	84	45	37	25	55	29	51
AACGTCGA	-3.58115	0.000168954	-4.98356	1.02762	-2.15625	0.010904	-2.06334	0.207128	0	0	4	1	2	2	15	8	23	30	29	7	2	5	2	17	9	6	27	87	29	27	20	15
AACGTCGC	-3.2192	0.00245265	-2.68929	0.357077	2.31871	0.0250415	1.30352	0.305273	1	0	9	3	2	0	7	20	10	32	30	55	2	3	0	125	62	0	8	11	6	10	3	4
AACGTCGG	-3.89119	5.76e-06	-3.24633	0.258568	-0.40354	0.655682	-0.594031	0.152975	1	0	5	2	2	11	33	75	22	127	45	88	1	2	3	85	32	2	35	34	21	55	16	25
AACGTCGT	-2.5975	0.000166005	-2.50204	0.235036	-2.55553	0.000519796	-2.89746	0.305984	2	2	7	0	12	9	14	58	36	40	46	31	2	3	4	6	4	4	39	20	12	44	17	31
AACGTCTA	-1.50261	0.0168379	-2.06288	0.172162	-0.29656	0.664705	-0.756008	0.116396	7	30	16	3	2	7	34	21	16	53	52	25	13	32	7	9	81	53	50	54	39	35	41	28
AACGTCTC	-4.0119	1.75e-08	-3.67023	0.287095	-3.62019	1.4e-06	-3.03327	0.265062	1	5	1	1	6	3	33	52	52	63	70	57	2	6	1	3	4	0	50	59	33	29	29	22
AACGTCTG	-2.76243	0.000114595	-3.16779	0.200061	-1.59788	0.0302149	-1.62936	0.16448	12	4	15	12	0	2	19	65	51	56	80	92	10	5	4	4	24	15	38	18	25	39	40	41
AACGTCTT	-0.0886441	0.845132	-1.33301	0.0740878	0.650351	0.145636	-0.279364	0.0926455	56	76	133	66	57	38	125	77	20	94	51	114	46	67	21	111	97	53	68	30	41	26	35	81
AACGTGAA	-3.62423	8.19e-09	-3.4761	0.194112	-4.44061	4.21e-11	-3.65147	0.245095	2	6	18	1	4	4	42	60	29	107	83	145	3	1	1	5	6	6	59	56	95	117	84	101
AACGTGAC	-5.57023	3.29e-11	-5.35799	0.504308	-3.55928	4.32e-06	-2.75752	0.230838	0	2	3	2	0	3	59	79	62	111	105	119	5	1	3	1	6	5	59	60	53	47	25	39
AACGTGAG	-3.03384	0.00146008	-3.57814	0.165427	-0.839327	0.415296	-0.980359	0.131939	6	20	9	5	7	8	49	93	49	98	162	90	77	26	5	18	5	3	52	66	31	48	44	30
AACGTGAT	-2.97844	4.21e-05	-3.027	0.183516	-0.371915	0.642585	-0.912651	0.125733	19	4	3	2	13	4	50	83	66	127	77	68	29	44	13	11	18	23	43	34	24	32	34	36
AACGTGCA	-1.84807	0.0109744	-2.584	0.128959	-1.93959	0.0116368	-2.01312	0.182552	15	12	13	8	20	9	46	35	23	66	116	71	9	18	2	8	8	5	35	43	33	35	21	44
AACGTGCC	-4.27963	7.54e-08	-3.36674	0.267538	-1.98813	0.0129981	-1.85258	0.295648	0	0	6	5	0	4	50	57	33	54	40	76	1	4	2	2	5	5	18	20	11	16	5	16
AACGTGCG	-1.34751	0.0298167	-2.23145	0.106602	-1.90723	0.00395894	-1.91768	0.151867	31	9	19	12	18	48	45	47	78	91	86	93	9	8	6	11	19	7	52	44	46	34	25	54
AACGTGCT	-3.00589	0.000113125	-3.09359	0.209856	-2.98516	0.000440923	-2.15738	0.27576	4	1	3	5	14	6	35	33	54	79	76	65	0	10	0	4	1	5	47	23	30	27	16	29
AACGTGGA	-3.68777	2.17e-06	-2.61766	0.328099	-2.91736	8.18e-05	-2.15135	0.19204	6	0	4	1	0	5	25	31	32	70	69	28	1	1	1	1	11	31	67	66	24	23	131	41
AACGTGGC	-3.73474	7.03e-06	-3.85318	0.301525	-3.63109	3.07e-05	-2.9402	0.265983	4	1	7	0	6	2	44	48	26	75	44	65	1	4	1	4	5	3	60	31	35	27	47	46
AACGTGGG	-3.75972	2.83e-12	-3.9411	0.154535	-2.89684	8.59e-08	-2.70398	0.125037	2	7	12	8	19	8	122	137	108	178	180	146	7	24	13	15	18	8	96	133	84	163	117	146
AACGTGGT	-5.09855	4.48e-16	-4.56578	0.271599	-3.1548	1.18e-07	-2.94304	0.170799	1	5	5	0	2	8	100	126	64	174	167	209	13	4	4	5	6	17	118	110	56	76	46	95
AACGTGTA	-1.96931	0.00203647	-2.55332	0.112819	-3.64582	9.97e-08	-3.1985	0.143412	3	12	46	38	10	12	43	78	35	142	156	98	14	5	4	11	17	14	135	107	88	306	138	115
AACGTGTC	-1.73062	0.0312349	-2.08288	0.110455	-3.31354	0.000154674	-2.17055	0.234784	7	94	50	1	6	3	49	89	71	100	79	141	0	1	0	11	12	6	115	68	34	38	30	44
AACGTGTG	-2.71702	2.54e-05	-3.18469	0.13171	-2.80267	3.61e-05	-2.56777	0.144025	10	19	24	6	18	6	44	107	36	176	126	175	7	9	10	13	9	9	72	70	53	74	88	119
AACGTGTT	-5.49633	6.54e-11	-4.55934	0.506507	-4.08118	3.79e-06	-3.61677	0.344148	1	1	5	0	1	5	164	68	45	137	74	109	4	2	1	1	2	1	42	44	28	20	25	56
AACGTTAA	-4.02468	1.76e-06	-3.4494	0.362714	-3.89732	5.55e-07	-2.19625	0.241424	0	0	7	2	3	0	27	42	13	48	25	47	4	0	2	2	9	13	40	45	260	47	20	21
AACGTTAC	-4.18828	1.27e-06	-3.45445	0.290526	-0.19284	0.83434	-0.15462	0.146721	0	0	1	4	1	11	36	65	30	107	89	90	2	4	1	2	105	75	31	55	32	21	46	23
AACGTTAG	-4.21098	7.95e-07	-3.71334	0.324844	-3.43203	8.41e-05	-3.11086	0.304978	4	4	1	3	1	0	11	56	36	101	50	63	3	4	0	1	5	3	33	67	25	12	29	20
AACGTTAT	-3.47374	2.33e-06	-3.69105	0.160878	-1.79329	0.0143287	-1.52205	0.107871	2	7	7	3	12	19	62	133	66	174	114	142	7	12	4	106	56	4	137	271	97	115	53	60
AACGTTCA	-1.6313	0.00297299	-2.32136	0.17226	-1.87988	0.00153659	-1.86812	0.226173	8	8	13	5	10	6	38	13	9	47	41	32	7	14	0	9	1	3	36	22	27	22	21	9
AACGTTCC	-3.33888	0.00116017	-3.08642	0.361604	-2.39202	0.0159072	-2.41098	0.299224	1	5	1	0	0	2	12	22	13	13	26	16	9	2	0	4	3	1	65	21	1	13	5	16
AACGTTCG	-3.52225	4.79e-05	-3.00146	0.483636	-0.820982	0.327679	-1.19248	0.197854	0	1	3	2	0	7	28	33	18	36	28	23	5	4	3	4	41	15	35	30	20	15	7	29
AACGTTCT	-1.80117	0.00219451	-2.18554	0.13996	-2.47663	0.000121597	-1.92544	0.194649	1	4	6	3	38	22	13	68	37	75	84	68	12	0	4	6	9	5	31	73	30	35	29	33
AACGTTGA	-3.11643	3.08e-05	-3.47508	0.210058	-3.82741	1.11e-06	-3.32013	0.219032	3	3	4	5	5	5	31	38	24	76	33	69	5	2	3	8	2	3	106	75	29	135	33	16
AACGTTGC	-4.25953	2.36e-09	-4.01022	0.184722	-3.68335	7.75e-07	-3.15672	0.193785	0	11	7	3	8	7	78	59	62	144	401	106	3	6	3	1	8	11	71	99	49	72	85	77
AACGTTGG	-3.79351	8.12e-08	-3.74915	0.240487	-3.761	3.8e-07	-2.86309	0.254107	4	6	5	1	2	5	47	76	55	86	44	41	7	1	3	8	0	1	50	147	44	32	37	20
AACGTTGT	-3.56559	3.92e-12	-3.79552	0.0978734	-3.83268	1.3e-12	-3.30327	0.132808	11	14	42	27	18	23	163	495	156	350	266	389	3	15	5	16	16	18	230	219	134	135	127	329
AACGTTTA	-2.4749	0.000169209	-3.1196	0.197564	-3.12679	8.75e-06	-2.6445	0.210008	2	6	7	6	2	17	18	44	25	79	60	55	1	3	2	4	13	8	39	79	54	37	36	46
AACGTTTC	-2.98759	0.000110597	-3.05247	0.190607	-3.12064	0.000101077	-2.41606	0.185501	6	3	17	11	2	0	31	34	25	83	90	99	4	1	2	6	15	9	60	101	31	32	34	101
AACGTTTG	-3.66584	2.99e-08	-3.59713	0.194744	-3.37071	5.31e-06	-2.44984	0.277057	4	5	7	10	7	1	53	195	23	94	86	55	1	3	1	2	6	5	47	45	17	31	35	32
AACGTTTT	-3.7197	3.46e-13	-3.89592	0.135688	-3.09038	5.55e-09	-2.78669	0.144101	7	12	16	6	18	5	75	112	97	228	299	228	8	13	4	15	15	9	126	87	64	50	192	78
AACTAAAA	-0.174016	0.792292	-1.53339	0.15982	-1.34847	0.0363899	-1.75402	0.172414	4	13	28	10	48	24	29	27	10	32	26	44	25	13	7	9	13	6	53	52	29	20	31	31
AACTAAAC	-2.13365	0.000437092	-3.29763	0.21491	-2.9483	1.36e-05	-2.94334	0.295616	5	10	19	10	7	0	7	50	41	50	65	34	3	8	1	3	3	6	25	46	16	17	64	33
AACTAAAG	-1.35551	0.00502464	-2.79298	0.149367	-1.18463	0.0202469	-1.60704	0.176104	11	21	59	18	7	22	28	79	27	99	82	74	37	14	7	19	11	7	48	40	30	41	49	38
AACTAAAT	-0.246108	0.49009	-2.00943	0.0897045	-0.0697838	0.86318	-0.939989	0.105457	42	73	168	71	92	60	93	157	51	106	156	89	106	95	32	41	45	47	75	105	52	82	54	72
AACTAACA	0.386967	0.429662	-1.1185	0.0704796	0.226028	0.672855	-0.611047	0.0811338	66	87	155	78	64	66	34	35	67	105	116	108	119	115	48	36	32	55	105	71	50	47	76	58
AACTAACC	1.31932	0.050062	-0.49978	0.195341	0.591527	0.433236	-0.372635	0.207099	19	10	66	59	4	8	3	10	9	11	6	39	7	18	3	9	8	32	19	9	7	7	7	7
AACTAACG	0.751419	0.107581	-0.824418	0.0834106	0.396059	0.447493	-0.338609	0.122932	57	44	143	104	66	37	26	46	32	76	51	88	42	37	22	20	30	40	23	43	27	29	18	26
AACTAACT	1.89692	3.31e-06	-0.149274	0.0882961	0.338261	0.444054	-0.455449	0.0979717	89	85	247	147	83	61	22	50	25	32	35	46	106	62	21	57	74	78	75	189	25	25	26	22
AACTAAGA	-1.85386	0.0102288	-2.61954	0.137379	-0.619733	0.427945	-1.05137	0.116379	8	26	25	5	14	13	36	65	25	56	62	137	25	18	10	11	52	45	60	56	29	48	30	48
AACTAAGC	-4.26221	7.48e-07	-2.35378	0.401966	-1.21679	0.157717	-0.289886	0.351697	0	7	4	0	5	0	44	9	36	43	40	177	2	2	2	1	12	16	19	14	18	16	11	7
AACTAAGG	-3.41929	8.79e-09	-3.4609	0.195067	-3.22485	7.41e-07	-2.73799	0.261627	2	4	19	4	4	11	27	59	31	65	232	146	2	4	2	4	5	8	36	32	54	53	37	41
AACTAAGT	-2.63339	5.24e-05	-3.66594	0.304963	-1.76764	0.00554228	-1.99806	0.131643	9	7	7	2	9	3	65	29	32	39	35	52	31	17	5	17	16	17	105	49	47	80	51	61
AACTAATA	-1.94653	0.000101089	-2.71094	0.196713	-1.64498	0.000618107	-1.60215	0.125986	2	15	21	4	9	5	20	28	20	71	48	56	32	17	22	28	13	9	31	200	75	30	36	94
AACTAATC	-2.04076	0.00454554	-2.81121	0.174491	-0.943117	0.212767	-1.27447	0.187302	4	9	11	8	16	5	24	35	22	86	50	55	6	7	29	12	7	6	33	45	24	24	24	35
AACTAATG	-1.34899	0.0414938	-2.35558	0.105632	-1.23336	0.0750467	-1.68675	0.122938	15	53	35	7	19	29	61	77	56	67	73	106	25	19	28	11	13	17	87	111	39	36	28	48
AACTAATT	-0.214674	0.619833	-1.49258	0.0758941	0.402969	0.368385	-0.395816	0.0966663	17	65	116	64	39	61	36	67	78	114	101	65	101	36	48	53	31	33	69	81	31	42	20	42
AACTACAA	0.981313	0.000574165	-0.829125	0.0643332	0.151649	0.635195	-0.602744	0.0662126	105	154	249	170	111	137	54	77	48	109	160	114	151	130	74	136	145	126	93	109	91	114	173	191
AACTACAC	0.578205	0.130541	-1.03655	0.0852198	0.430054	0.29609	-0.403533	0.105687	42	82	139	53	91	63	55	33	33	86	58	92	77	62	22	45	49	66	40	87	26	41	44	29
AACTACAG	0.815902	0.0134597	-1.70404	0.134811	0.367869	0.300363	-0.513543	0.133057	54	73	156	58	96	62	34	57	64	52	26	67	68	48	29	129	78	50	98	55	40	69	52	43
AACTACAT	1.64878	1.82e-37	-0.186981	0.0113975	1.08053	1.41e-15	0.0705361	0.0319499	9664	14693	20444	10712	11398	10542	3097	4981	3142	5783	6129	5375	7067	7336	3953	7204	9521	9152	4151	4075	3082	4280	3536	4335
AACTACCA	1.68883	2.91e-06	-0.229728	0.0790706	1.06874	0.00476126	0.1178	0.105102	68	190	223	65	79	139	27	39	20	56	59	72	86	58	24	63	84	67	30	27	31	36	46	27
AACTACCC	1.83514	0.0155265	-1.13449	0.512074	0.27956	0.730202	-0.567539	0.409502	5	9	14	9	7	0	1	0	3	1	3	6	5	7	4	4	5	5	3	11	2	6	2	5
AACTACCG	0.948615	0.0128624	-0.914383	0.121195	1.00892	0.0139472	0.133516	0.155203	59	53	63	28	26	25	26	30	23	19	20	26	46	35	12	27	31	29	19	15	5	22	25	14
AACTACCT	1.93397	2.5e-08	-0.167509	0.0832799	1.45742	4.71e-05	0.540819	0.109503	87	159	224	82	234	147	35	52	34	43	37	78	73	96	104	91	145	109	49	31	49	45	37	54
AACTACGA	2.08916	5.01e-07	-0.136897	0.066338	0.271102	0.554916	-0.575585	0.0740067	73	562	456	96	157	109	26	32	41	123	77	80	96	208	43	58	75	82	60	74	44	74	90	181
AACTACGC	1.4924	0.000469427	-0.566768	0.100745	0.635271	0.183188	-0.20471	0.148179	116	41	120	88	55	36	9	24	10	45	52	79	43	25	13	27	19	24	25	33	14	16	15	9
AACTACGG	-0.975059	0.0602709	-2.2088	0.135608	-0.638351	0.261845	-0.859657	0.208935	9	19	30	19	34	17	27	46	63	35	42	64	15	6	8	9	19	31	31	29	25	32	12	24
AACTACGT	1.66912	5.64e-08	-0.164724	0.0691816	1.3387	3.08e-05	0.652672	0.102184	137	225	392	196	123	139	74	94	54	71	47	49	95	176	58	97	132	161	87	42	37	56	47	51
AACTACTA	1.75816	8.85e-05	-0.192448	0.198492	-0.391377	0.401846	-1.23585	0.152725	35	31	57	20	25	30	4	10	8	16	18	14	31	27	14	9	23	25	56	50	14	8	27	45
AACTACTC	1.61973	5.71e-06	-0.189744	0.0567344	0.994016	0.007717	0.0401268	0.078844	222	240	306	152	212	195	131	63	42	55	101	75	69	89	61	134	134	126	38	53	31	91	76	55
AACTACTG	1.08269	0.00687618	-0.606345	0.104948	-0.236464	0.605006	-0.989418	0.12794	30	34	128	94	43	38	16	37	19	50	44	33	30	25	9	22	41	47	33	52	20	35	51	31
AACTACTT	1.81338	6.11e-10	-0.0928603	0.0692057	1.14444	0.000166691	0.235834	0.089505	153	204	407	241	128	163	107	42	26	70	70	77	109	103	46	80	165	181	74	42	48	60	49	66
AACTAGAA	0.0282164	0.95599	-2.63909	0.480375	-0.967176	0.0336544	-1.70559	0.219281	9	14	20	9	9	7	12	7	7	14	24	12	14	14	7	12	15	11	17	29	19	33	30	32
AACTAGAC	-2.82916	1.24e-06	-1.9586	0.436955	-3.09564	5.65e-06	-3.2741	0.599593	3	1	5	1	8	1	9	23	19	43	24	47	1	2	2	4	0	2	15	10	19	15	16	33
AACTAGAG	-2.14349	2.95e-08	-3.60683	0.123616	-1.43812	0.000284707	-1.8395	0.105929	19	43	69	22	29	24	87	113	185	169	209	218	27	43	14	15	31	83	100	103	105	123	83	108
AACTAGAT	-0.462731	0.289317	-2.51622	0.131819	-0.929733	0.0367908	-1.64996	0.135661	58	51	78	33	36	37	36	72	88	99	74	93	46	27	16	32	43	50	78	76	44	133	65	58
AACTAGCA	-0.372495	0.440877	-1.68376	0.115886	0.728761	0.132311	-0.209038	0.106693	14	42	43	15	30	27	14	36	21	93	57	51	40	45	21	69	60	62	26	43	30	20	50	26
AACTAGCC	-0.993269	0.256777	-0.792345	0.474314	-0.937904	0.305772	-1.17478	0.344843	3	3	1	1	10	2	2	10	12	13	3	9	11	4	1	4	2	1	5	16	8	7	9	4
AACTAGCG	0.782206	0.0250592	-0.883475	0.0887582	0.143415	0.719801	-0.591662	0.0980916	57	47	120	78	47	66	43	13	28	41	95	65	60	99	23	32	39	44	34	107	58	36	31	33
AACTAGCT	-0.0742731	0.872685	-1.50472	0.0948078	0.394174	0.399891	-0.510953	0.111288	30	34	83	47	50	31	23	73	38	44	91	67	28	25	28	60	68	44	44	25	25	41	25	63
AACTAGGA	-0.896712	0.165461	-1.70647	0.103832	-1.74807	0.00802759	-1.89103	0.11102	8	93	51	8	31	8	53	49	49	79	60	97	34	36	7	24	17	13	116	131	49	76	45	88
AACTAGGC	-2.68891	7.74e-05	-3.35188	0.204919	-3.19395	2.98e-05	-2.61694	0.346623	4	8	13	4	6	3	22	44	28	49	74	62	0	1	1	9	3	3	25	48	33	29	16	24
AACTAGGG	-1.46965	0.00583768	-2.12565	0.124094	-2.22069	0.000109156	-2.24289	0.186281	6	38	36	18	4	21	30	70	34	104	81	66	5	16	5	11	9	13	64	29	67	63	35	45
AACTAGGT	-2.25778	6.15e-06	-3.14031	0.299404	-1.98313	8.88e-05	-2.00994	0.254358	2	7	12	4	5	9	4	47	21	64	52	35	7	13	5	3	4	12	40	46	20	37	26	31
AACTAGTA	1.01762	0.00469098	-0.619663	0.0699942	0.456856	0.237464	-0.322205	0.0827691	35	110	136	90	88	142	34	48	39	75	58	99	103	123	32	58	66	47	99	52	25	61	55	68
AACTAGTC	-3.99953	5.11e-08	-3.83021	0.332873	-1.75089	0.0127754	-1.76784	0.185626	1	2	8	7	4	0	93	21	22	106	69	70	3	8	7	19	7	7	67	48	28	15	27	23
AACTAGTG	1.70724	6.99e-06	-0.164875	0.0591132	0.611659	0.125653	-0.28971	0.0744627	145	178	329	218	150	213	43	91	37	115	89	73	91	77	46	82	143	274	262	53	61	48	54	53
AACTAGTT	-2.43346	5.72e-08	-3.44472	0.242323	-1.72026	0.000183928	-1.89367	0.217722	8	11	21	10	1	4	39	65	44	40	61	64	6	6	3	20	15	6	51	31	23	27	35	42
AACTATAA	-0.0795293	0.863989	-1.40508	0.0993762	-0.311665	0.508139	-0.939952	0.0987069	31	46	107	48	9	42	39	54	23	64	76	76	41	73	33	27	40	37	127	37	38	46	44	82
AACTATAC	-2.21471	2.67e-05	-3.14673	0.233823	-2.25162	9.28e-05	-1.24465	0.335372	12	6	12	6	4	6	20	37	24	43	92	49	13	8	3	3	2	1	20	59	19	11	37	18
AACTATAG	-2.00514	1.62e-06	-3.19372	0.188109	-1.45932	0.000503314	-1.76858	0.131266	16	13	12	11	16	9	52	60	43	62	91	63	18	28	18	16	13	14	81	58	48	68	50	45
AACTATAT	0.486254	0.226946	-1.26147	0.0770252	0.24516	0.581594	-0.428574	0.106606	72	95	143	50	95	80	31	74	96	75	49	95	48	28	51	52	86	79	81	67	47	57	43	47
AACTATCA	1.66205	0.000103375	-0.212783	0.0987654	0.746374	0.0975525	-0.0939035	0.108029	33	58	238	115	23	58	18	26	31	26	24	41	63	78	22	38	49	40	58	52	13	28	27	22
AACTATCC	2.0499	0.000540149	0.0587909	0.16389	1.82725	0.00247289	0.358091	0.187265	19	42	54	22	51	20	8	8	5	16	12	9	10	14	12	79	75	39	36	6	12	8	6	5
AACTATCG	0.828633	0.112424	-0.821526	0.0744848	1.13623	0.0361786	0.0490717	0.100467	107	103	161	84	55	63	46	61	27	83	128	38	49	133	39	82	45	45	40	30	23	35	35	43
AACTATCT	1.73571	5.05e-08	-0.145569	0.0819911	1.39769	2.45e-05	0.425576	0.097835	95	121	159	77	154	94	23	34	33	72	49	41	90	102	46	72	104	102	35	38	48	48	23	24
AACTATGA	0.951669	0.0160117	-0.7406	0.0786108	0.875412	0.0312069	-0.0285508	0.0804196	71	81	145	90	92	39	32	29	51	56	66	74	210	141	36	123	76	39	77	49	61	58	58	79
AACTATGC	-0.135826	0.844979	-1.25361	0.115884	-1.61981	0.0225234	-2.05942	0.245527	1	34	42	18	40	25	17	32	26	42	52	30	7	10	4	5	3	6	28	19	13	18	7	43
AACTATGG	-1.9068	0.000294108	-2.49351	0.175276	-0.393654	0.475482	-0.739251	0.135166	3	5	15	13	10	7	40	28	26	36	37	53	19	7	3	27	41	46	63	32	23	25	35	24
AACTATGT	0.775423	0.043041	-0.797498	0.0821062	0.562359	0.178626	-0.157015	0.118052	39	170	153	32	49	78	35	58	29	57	105	52	49	47	26	25	51	47	53	24	26	37	30	19
AACTATTA	1.52604	2.18e-05	-0.306949	0.0871132	0.915176	0.0153966	-0.0302897	0.10676	74	76	113	55	88	108	17	31	29	51	49	40	77	51	33	39	44	58	54	44	19	27	25	19
AACTATTC	-0.616711	0.210902	-1.81454	0.0943776	-0.224303	0.684855	-0.882328	0.11161	29	36	59	19	14	55	47	55	54	78	56	71	26	35	31	18	41	26	32	43	24	30	80	31
AACTATTG	-2.32931	1.11e-05	-2.97309	0.12049	-0.715637	0.196838	-1.22882	0.120334	8	27	40	14	12	7	56	69	79	137	117	126	16	9	40	39	24	16	38	55	50	49	48	63
AACTATTT	1.93569	3.45e-10	-0.0160749	0.0587798	0.70173	0.0268538	-0.156725	0.0746821	135	274	339	171	297	245	48	43	95	71	52	116	96	88	54	113	180	167	44	186	58	68	60	60
AACTCAAA	-1.54835	0.0229883	-2.37804	0.12706	-1.40264	0.0447658	-1.72067	0.103014	20	19	22	8	19	13	25	46	42	131	77	50	30	24	19	26	30	33	56	95	55	141	35	115
AACTCAAC	-3.3013	2.56e-05	-3.48644	0.208161	-2.08921	0.00908478	-2.08039	0.183901	6	11	8	3	2	6	52	88	40	111	79	31	6	12	10	7	1	6	34	42	40	28	36	41
AACTCAAG	-2.35501	1.85e-07	-3.14119	0.137724	-1.42007	0.00258603	-1.76929	0.152603	7	16	15	9	18	16	30	154	39	56	122	98	5	19	10	16	6	17	26	32	32	50	24	62
AACTCAAT	-1.19904	0.00571488	-2.35042	0.127222	-1.69725	0.000234347	-2.15429	0.158977	17	16	40	28	13	14	40	61	33	59	54	88	15	15	10	12	17	14	57	58	22	108	38	28
AACTCACA	1.13655	0.00040367	-0.559129	0.0606822	1.12917	0.000788537	0.145009	0.0770766	140	234	222	88	101	123	38	73	76	84	111	92	89	128	52	134	167	120	69	62	67	58	41	51
AACTCACC	2.57812	1.68e-05	0.624894	0.167094	-1.58122	0.0140079	-1.48409	0.247507	16	9	29	20	77	108	6	2	6	8	8	28	7	3	6	8	9	3	6	7	2	19	5	94
AACTCACG	0.697314	0.193397	-0.871071	0.0976958	0.527063	0.361733	-0.361232	0.116998	48	84	116	55	20	24	13	51	30	53	47	45	38	47	22	33	33	35	35	37	22	15	15	45
AACTCACT	1.65404	8.93e-06	-0.21818	0.0840191	0.953094	0.0150182	-0.0138683	0.106173	86	52	226	160	49	77	17	30	54	46	36	42	41	54	42	49	46	81	17	40	23	32	33	41
AACTCAGA	-2.4285	0.00068382	-3.42545	0.371777	0.519589	0.451931	-0.413158	0.154103	1	5	8	0	4	3	13	14	10	32	26	32	9	4	73	32	8	12	13	29	35	13	26	27
AACTCAGC	-2.98865	5.83e-05	-3.31717	0.24722	-3.39714	7.27e-05	-2.98406	0.432511	9	3	4	1	2	3	30	37	16	46	51	38	5	3	0	0	1	2	13	24	19	14	33	21
AACTCAGG	-2.60818	2.39e-06	-2.98955	0.149686	-1.3179	0.0169623	-1.65799	0.138248	6	12	25	12	1	6	24	52	53	69	94	131	11	6	26	29	10	9	47	48	39	76	43	40
AACTCAGT	-4.19662	3.13e-09	-4.3565	0.41521	-3.41189	2.34e-07	-1.95705	0.212833	2	3	1	4	2	4	26	68	31	95	85	78	4	1	3	4	6	31	39	48	288	59	33	37
AACTCATA	-0.640674	0.274438	-1.63707	0.148982	-0.570641	0.349501	-1.09928	0.136565	2	6	22	15	14	34	12	35	16	26	61	27	14	27	16	11	34	17	60	64	19	21	25	21
AACTCATC	-2.01203	0.00450754	-2.72839	0.140332	-2.72534	0.000373377	-2.27543	0.215532	6	9	14	6	32	9	33	43	77	65	78	61	2	10	4	8	4	5	86	68	33	23	25	26
AACTCATG	-0.0586328	0.908241	-1.2487	0.0825625	0.903753	0.0618991	-0.110173	0.0861888	22	102	102	28	94	32	77	53	20	126	90	81	21	40	32	209	162	67	49	57	28	57	62	62
AACTCATT	-1.23287	0.0159755	-2.19285	0.0770134	-0.766892	0.153192	-1.09036	0.07277	34	61	96	51	26	22	50	79	92	203	151	222	98	80	15	28	98	133	96	258	111	138	84	130
AACTCCAA	-1.79508	0.00120106	-2.82703	0.211987	-1.16596	0.0391993	-1.63001	0.160551	5	5	13	8	17	9	20	36	49	44	37	38	24	23	9	8	12	7	26	27	30	57	47	21
AACTCCAC	-3.6015	4.25e-06	-5.02654	1.01179	-2.69937	0.000857873	-1.78792	0.36333	2	4	4	2	2	1	12	50	34	19	27	60	2	2	2	0	7	2	52	27	8	6	13	10
AACTCCAG	-0.974832	0.0634368	-1.9864	0.1586	-0.758986	0.194222	-0.848148	0.231963	3	19	21	7	37	12	19	35	18	55	26	86	7	19	6	11	8	3	23	14	7	22	11	31
AACTCCAT	-0.657545	0.0350269	-2.59569	0.147985	-1.54325	3.17e-06	-2.42044	0.178587	23	35	62	33	50	32	57	51	60	77	47	128	35	28	14	18	23	40	58	70	40	51	218	62
AACTCCCA	0.890821	0.047028	-0.951282	0.13558	1.01619	0.0357673	0.0226968	0.169492	30	67	59	24	20	21	23	10	8	42	34	20	30	25	14	28	24	16	11	9	11	9	23	13
AACTCCCC	1.96498	1.36e-05	0.0550645	0.174027	0.571847	0.244726	-0.320179	0.181469	18	25	44	26	23	54	7	8	14	9	6	10	14	22	8	16	16	10	17	13	6	12	7	12
AACTCCCG	0.543861	0.290867	-1.10827	0.182036	0.574602	0.307005	-0.34646	0.233752	20	25	33	14	3	16	17	17	7	10	16	15	4	12	6	24	19	11	9	8	4	11	9	17
AACTCCCT	2.28499	6.33e-09	0.324026	0.0668401	0.803284	0.0479362	-0.164896	0.0796163	120	202	364	211	224	279	58	58	35	58	59	48	74	88	54	104	109	136	82	32	34	47	38	143
AACTCCGA	-1.27428	0.0195529	-1.74136	0.17557	-0.230847	0.714884	-0.583159	0.183806	0	18	21	7	21	6	53	5	10	26	57	36	19	17	1	15	20	4	17	21	9	19	17	14
AACTCCGC	-2.08878	0.00713719	-2.10056	0.22565	-4.44254	5.67e-06	-3.68984	0.514547	2	2	2	2	17	5	22	25	16	23	28	49	3	0	0	1	2	1	17	31	22	19	54	19
AACTCCGG	-0.310078	0.604716	-1.62628	0.141266	-0.708203	0.255575	-1.18521	0.164971	26	14	19	12	12	36	13	34	21	28	42	52	21	11	6	9	20	7	36	24	16	16	21	25
AACTCCGT	-0.326075	0.476614	-1.62278	0.112696	0.484675	0.316376	-0.221361	0.138555	16	23	47	23	37	29	12	48	19	35	133	26	36	36	13	27	30	23	25	31	19	21	18	19
AACTCCTA	1.31079	0.00176007	-0.593353	0.109404	0.824274	0.0594344	-0.206053	0.112201	43	53	102	79	34	43	30	34	8	21	23	44	57	70	27	41	41	49	13	20	41	27	28	48
AACTCCTC	-1.32636	0.068508	-2.28603	0.304403	-0.908631	0.240052	-0.974864	0.242199	10	5	14	6	3	0	7	6	15	16	16	54	2	8	3	4	12	11	17	9	9	17	15	15
AACTCCTG	0.330237	0.50429	-1.08449	0.119793	-0.92114	0.0661273	-1.42651	0.127414	39	79	72	22	17	21	13	18	15	41	123	35	20	12	18	25	20	23	37	24	24	22	71	84
AACTCCTT	1.34691	0.000642294	-0.41442	0.0726619	1.53018	0.000246837	0.37578	0.101325	100	114	185	105	105	107	45	39	59	72	58	38	65	169	61	75	56	57	35	25	29	46	31	27
AACTCGAA	-1.90077	0.000823561	-2.81144	0.155887	-0.629531	0.293163	-1.05337	0.121934	12	10	16	7	19	12	43	46	32	61	60	104	47	23	7	23	32	29	33	28	21	49	14	136
AACTCGAC	-1.69315	0.0321469	-2.49409	0.270707	-2.03847	0.0205197	-2.25511	0.561764	3	8	9	3	1	1	6	22	6	26	20	10	5	2	2	0	2	1	3	15	7	24	3	5
AACTCGAG	-0.615832	0.206661	-1.82377	0.111556	0.273747	0.612215	-0.50133	0.119917	53	19	36	17	25	26	25	32	32	41	174	57	23	27	19	74	40	21	26	28	39	33	28	36
AACTCGAT	-1.88182	0.00476703	-2.64007	0.154344	-1.77654	0.0104557	-2.21755	0.167703	7	15	14	10	24	16	24	63	62	67	78	92	14	5	8	14	15	23	29	60	53	69	50	37
AACTCGCA	1.42364	9.86e-05	-0.469993	0.0985397	1.1294	0.00335218	0.116139	0.115493	73	70	138	76	47	29	11	47	21	47	14	45	43	90	29	22	48	53	20	33	17	27	23	27
AACTCGCC	0.264394	0.638232	-1.3403	0.116246	0.476532	0.415062	-0.314173	0.124951	56	16	59	28	15	25	13	31	23	48	53	38	41	39	14	23	32	28	19	15	20	35	31	19
AACTCGCG	0.969758	0.0279494	-0.63915	0.0824419	0.538621	0.266427	-0.377991	0.116813	77	103	101	52	53	77	51	37	36	38	36	64	33	59	25	32	35	33	47	23	22	38	14	31
AACTCGCT	-0.740604	0.208502	-1.7933	0.119976	0.236084	0.719205	-0.454155	0.118346	9	23	26	12	38	33	33	54	13	84	64	45	34	24	23	37	53	24	31	54	22	28	29	28
AACTCGGA	-1.01096	0.0886224	-2.24672	0.105473	-0.768815	0.214719	-1.18279	0.0863937	38	43	28	11	25	22	29	74	58	87	86	79	34	46	32	65	35	52	71	120	98	88	78	59
AACTCGGC	-3.47747	4.39e-07	-3.00947	0.186082	-3.42713	2.36e-06	-3.26808	0.220055	0	13	16	6	4	0	50	51	31	85	167	84	2	3	1	3	7	14	44	35	35	41	38	158
AACTCGGG	-2.01473	3.96e-06	-2.77637	0.149298	-2.51609	1.69e-07	-2.36545	0.189746	10	9	21	22	4	5	40	50	39	90	51	59	4	5	4	15	11	5	49	60	45	60	38	32
AACTCGGT	-3.99731	1.4e-07	-4.58917	0.294239	-1.61281	0.0247387	-0.981646	0.170716	2	5	6	4	2	3	41	100	32	73	60	93	2	2	6	46	30	3	60	105	40	42	37	28
AACTCGTA	0.354761	0.400392	-1.19379	0.0897807	0.600853	0.157328	-0.289083	0.0829248	57	33	75	46	60	34	27	43	30	68	69	57	146	53	15	50	74	124	71	52	33	43	63	69
AACTCGTC	-1.0904	0.125437	-1.95159	0.115786	-1.31341	0.076803	-1.64517	0.136168	2	8	31	26	42	15	33	29	54	70	44	75	13	17	5	12	26	16	27	56	29	25	43	60
AACTCGTG	-0.243082	0.553382	-1.53339	0.0797154	0.189382	0.668836	-0.484842	0.0896222	52	64	88	53	40	43	58	41	35	110	114	133	39	60	23	49	104	100	47	66	80	43	68	40
AACTCGTT	-2.71597	8.54e-07	-3.50919	0.194025	-2.44245	4.07e-05	-2.47957	0.289481	8	8	10	6	7	3	33	77	42	46	43	72	5	2	3	8	9	3	50	34	23	19	21	43
AACTCTAA	-1.30201	0.0274926	-2.05873	0.110659	-1.35341	0.0260941	-1.51213	0.118554	10	10	24	14	32	17	37	33	40	84	67	57	19	13	5	28	23	37	46	50	50	100	52	42
AACTCTAC	-3.76036	1.03e-05	-3.46154	0.220504	-1.54248	0.0737579	-1.34349	0.138603	2	3	4	2	13	8	56	88	71	95	74	151	1	5	1	31	31	27	43	69	40	47	43	50
AACTCTAG	-3.72417	9.52e-10	-4.12371	0.2257	-2.92622	5.43e-06	-2.80624	0.224281	4	8	15	4	3	4	14	220	43	80	118	71	3	10	0	5	6	6	66	46	22	32	41	44
AACTCTAT	-2.32568	1.03e-05	-2.88154	0.140286	-1.56549	0.00357065	-1.84004	0.1315	12	6	23	15	15	10	30	154	39	83	58	116	21	9	5	17	30	27	111	58	35	65	41	50
AACTCTCA	1.88027	1.02e-07	-0.210415	0.100667	1.31142	0.000594227	0.238777	0.135636	98	57	107	69	51	71	12	20	11	54	31	29	37	35	17	36	38	51	21	14	13	14	14	21
AACTCTCC	-0.133861	0.818873	-1.39331	0.150998	-0.188568	0.773198	-0.731794	0.194492	6	12	19	23	22	11	27	11	23	20	15	12	18	5	6	8	9	8	14	13	10	13	10	11
AACTCTCG	0.933764	0.03168	-0.79686	0.102726	0.326103	0.503663	-0.510248	0.127083	74	35	57	28	30	54	24	14	22	32	35	54	26	27	12	47	36	31	74	17	16	21	15	24
AACTCTCT	1.3838	0.00203381	-0.508556	0.118096	2.05431	8.35e-06	0.626968	0.11	58	42	73	42	46	30	9	37	24	17	22	17	71	58	25	221	117	67	41	13	16	18	45	15
AACTCTGA	-1.26457	0.0512016	-2.18242	0.14361	-1.78551	0.00675439	-1.90735	0.133618	11	8	17	9	9	23	26	25	26	48	60	40	17	18	5	21	14	17	46	47	25	38	39	167
AACTCTGC	-2.02523	0.00458727	-2.59311	0.144404	-2.9938	7.87e-05	-2.29437	0.184627	3	4	29	19	10	8	45	50	42	38	63	74	6	3	2	11	9	12	56	91	118	40	23	35
AACTCTGG	-3.92024	2e-07	-3.2754	0.396767	-2.91508	3.91e-05	-2.33734	0.218592	0	3	0	1	5	4	34	30	24	53	69	35	7	1	1	4	9	9	32	31	46	72	45	18
AACTCTGT	-3.08194	5.32e-05	-3.41292	0.162168	-3.3184	5.35e-05	-3.83849	0.324071	3	3	19	14	5	7	58	58	54	97	135	81	4	6	3	6	3	4	70	74	34	46	30	53
AACTCTTA	0.919944	0.0766655	-0.632067	0.0872281	-0.0845571	0.890225	-0.749487	0.11219	20	38	83	50	117	55	13	27	20	50	100	37	59	37	15	49	27	15	50	22	15	35	36	93
AACTCTTC	-3.51807	6.92e-05	-3.74354	0.330021	-1.82616	0.0375924	-1.67871	0.20536	2	1	8	2	6	2	28	48	45	57	40	37	3	4	9	8	3	17	28	55	16	31	41	18
AACTCTTG	-1.26288	0.0139518	-2.18161	0.107917	-1.12597	0.0344475	-1.15845	0.122145	23	30	34	13	15	29	69	66	35	82	96	43	14	12	16	16	43	57	236	30	48	26	27	42
AACTCTTT	-1.58362	0.0139569	-2.43758	0.0971996	-1.44718	0.0320639	-1.70918	0.118334	25	16	62	40	19	10	67	135	68	110	104	75	39	17	9	15	16	24	110	126	36	38	27	48
AACTGAAA	-1.61393	0.00262507	-2.53588	0.197911	-0.163767	0.782966	-0.697358	0.128603	9	7	17	10	6	9	21	30	12	62	46	46	21	19	5	9	45	49	30	34	20	27	30	34
AACTGAAC	-2.28931	0.000229935	-2.99179	0.206058	-2.54194	0.000301627	-2.07565	0.301256	1	12	11	9	10	2	17	46	22	58	47	72	7	4	1	2	1	5	25	15	20	32	24	12
AACTGAAG	-1.78444	0.000984976	-2.56756	0.129693	-1.69396	0.00257886	-1.49326	0.12377	33	21	24	9	12	27	49	87	54	98	179	82	10	33	6	13	31	39	66	73	169	45	39	39
AACTGAAT	-1.31992	0.00729848	-2.4161	0.105193	-1.48138	0.00409116	-1.82803	0.14143	11	24	53	22	32	28	64	63	43	94	127	90	24	25	11	26	12	17	54	37	46	49	108	65
AACTGACA	0.889541	0.060062	-0.804182	0.145586	0.173279	0.743062	-0.479726	0.127297	18	38	56	19	32	23	11	6	20	29	10	37	31	34	6	28	36	42	35	35	24	33	15	29
AACTGACC	1.00294	0.0156627	-0.676246	0.07099	0.901316	0.0450089	-0.0448995	0.11283	104	90	96	44	206	106	83	46	46	117	55	30	72	61	12	36	46	45	51	15	13	39	16	30
AACTGACG	0.201745	0.655202	-1.20679	0.0596837	-0.30465	0.519381	-0.904239	0.0722162	78	123	223	145	63	68	87	96	62	181	155	110	70	70	42	51	135	128	151	66	34	67	276	69
AACTGACT	0.502549	0.268886	-1.35807	0.239883	0.916147	0.0460401	0.0369992	0.281064	17	30	22	7	4	11	1	15	10	13	18	19	19	6	11	23	30	18	4	29	6	9	7	10
AACTGAGA	-1.72859	0.00212525	-2.61527	0.229154	-1.17184	0.042892	-1.3492	0.19765	11	12	9	4	6	1	12	19	21	48	42	34	9	10	2	2	9	25	20	49	13	19	11	29
AACTGAGC	-1.33603	0.0721045	-1.8567	0.147677	0.0736136	0.93249	-0.603787	0.154259	3	44	36	0	15	5	15	40	32	50	92	47	3	16	74	20	6	2	46	27	30	28	34	20
AACTGAGG	-2.34253	4.93e-05	-3.07593	0.199051	-1.7169	0.0050975	-1.98949	0.222149	4	3	15	12	15	3	56	40	24	50	51	78	5	6	4	7	12	7	43	32	18	28	10	25
AACTGAGT	-2.49526	2.78e-06	-2.94989	0.132566	-1.25983	0.0197054	-1.42338	0.127382	11	15	18	2	22	10	52	83	64	123	79	115	10	19	9	46	23	12	81	67	66	41	23	48
AACTGATA	-1.68205	0.00775201	-2.79394	0.250517	-0.885008	0.185953	-1.20389	0.23442	4	13	15	1	6	1	22	11	17	33	25	25	9	7	7	5	5	8	14	5	12	23	12	23
AACTGATC	-0.804565	0.172302	-1.77582	0.17112	-0.928725	0.111505	-1.36906	0.124155	3	12	18	3	19	13	25	22	19	10	28	20	14	2	17	48	24	12	15	12	21	98	46	70
AACTGATG	-1.3264	0.0115202	-2.25509	0.0672352	-0.864931	0.115566	-1.02971	0.0719063	72	64	76	31	48	37	155	201	94	198	165	122	33	81	52	60	135	152	584	122	130	92	82	95
AACTGATT	0.222104	0.639223	-1.15727	0.0878071	-0.167759	0.745147	-0.792494	0.10398	33	64	120	72	30	28	41	25	34	94	81	61	58	45	15	36	36	38	42	46	41	27	24	110
AACTGCAA	0.480055	0.297117	-1.01252	0.0761606	-0.195173	0.703442	-0.905377	0.0901607	40	33	102	65	136	91	20	46	21	39	279	50	83	59	25	31	55	50	123	62	44	48	72	47
AACTGCAC	0.710545	0.163486	-0.766012	0.0788515	0.595009	0.277709	-0.192388	0.110216	53	78	113	57	89	93	88	37	41	38	56	48	22	43	27	56	62	44	18	28	36	39	41	22
AACTGCAG	0.451735	0.275698	-1.08805	0.0938311	-0.0912846	0.844738	-0.754923	0.0951437	15	58	90	45	66	66	30	35	39	67	55	58	55	43	59	69	49	47	31	107	143	49	37	29
AACTGCAT	1.50767	9.93e-08	-0.42031	0.062074	0.739186	0.0107919	-0.127014	0.0754442	149	168	343	174	213	164	55	79	84	126	49	79	132	116	62	142	191	177	67	56	52	103	75	196
AACTGCCA	1.80433	0.00039929	-0.0638723	0.104355	-0.165387	0.776683	-0.6897	0.1029	36	69	178	86	55	92	37	11	14	23	25	46	29	43	55	39	39	43	27	24	169	29	26	39
AACTGCCC	-0.276022	0.696838	-1.60294	0.174072	0.70656	0.34557	-0.32457	0.243601	23	10	14	10	10	6	36	18	10	12	5	11	8	9	14	5	12	10	4	5	9	6	6	13
AACTGCCG	1.02689	0.0363675	-0.724573	0.103134	1.06457	0.0399018	0.272754	0.131882	73	70	54	25	26	69	32	32	17	45	21	38	28	38	13	32	62	68	16	18	11	25	29	24
AACTGCCT	1.36623	0.000424327	-0.471934	0.0899626	0.836342	0.0377383	-0.080411	0.0952056	43	81	141	51	75	107	23	25	29	45	38	62	46	47	34	74	117	84	31	28	30	58	57	41
AACTGCGA	0.745986	0.0393195	-0.841566	0.104721	0.633599	0.0992626	-0.155493	0.128089	19	51	76	37	50	50	28	49	23	11	29	41	24	26	11	45	67	55	59	16	19	26	21	22
AACTGCGC	0.973107	0.0295813	-0.79991	0.132478	0.538448	0.262567	-0.340295	0.164269	29	36	38	18	38	23	9	25	12	11	40	14	38	18	14	32	24	16	10	54	19	15	7	8
AACTGCGG	-0.0234385	0.957096	-1.21132	0.0873537	0.0408664	0.932394	-0.787086	0.107322	34	57	76	40	15	93	52	45	26	69	118	72	22	43	17	33	45	52	43	46	34	43	17	48
AACTGCGT	0.958746	0.00959594	-0.716801	0.0722715	0.913107	0.0174639	0.0757738	0.084735	107	125	164	102	104	118	25	66	31	36	41	278	46	75	51	167	155	184	37	67	138	50	33	53
AACTGCTA	0.543234	0.269202	-1.08348	0.111668	-0.585758	0.256611	-1.21933	0.112666	34	19	36	25	101	50	10	63	25	57	24	57	34	36	16	22	36	28	74	52	47	37	39	44
AACTGCTC	1.03499	0.0171006	-0.662371	0.103129	0.784075	0.0837989	-0.154635	0.108052	37	53	87	47	45	34	17	38	15	46	23	31	48	53	28	42	53	45	35	26	17	28	29	45
AACTGCTG	0.48394	0.293471	-1.01535	0.0983124	0.844196	0.0801986	-0.0942607	0.146013	21	66	65	18	55	63	30	60	17	32	34	61	58	41	19	26	21	32	18	18	11	30	20	29
AACTGCTT	1.89447	7.17e-08	0.0161838	0.0649221	0.840554	0.0221472	-0.0298023	0.0905083	163	137	308	198	231	149	38	57	79	79	68	34	64	44	40	96	116	108	46	75	30	61	46	35
AACTGGAA	-0.0892904	0.834096	-1.50415	0.0741837	-0.553173	0.187365	-1.12634	0.0841543	101	116	71	21	47	56	48	66	74	117	89	144	62	66	41	50	43	42	101	84	54	66	116	103
AACTGGAC	-3.98588	2.27e-07	-3.21512	0.298466	-0.758278	0.317634	-1.08149	0.165026	0	4	7	1	1	7	66	30	27	70	95	50	13	3	4	13	32	11	26	12	17	14	29	41
AACTGGAG	-0.0887528	0.862901	-1.34576	0.107701	-0.425428	0.417147	-1.20792	0.130186	69	30	36	12	40	59	48	28	56	68	48	72	25	44	25	17	25	23	56	45	44	27	41	38
AACTGGAT	-0.387092	0.445384	-1.52591	0.0791162	-0.329727	0.541201	-0.854598	0.0809479	26	77	111	50	26	56	52	62	49	101	118	130	79	59	29	45	56	107	157	83	71	80	80	59
AACTGGCA	0.833197	0.00945396	-0.87238	0.0793213	0.798156	0.0167783	-0.130189	0.0875367	100	93	99	51	53	64	44	65	23	64	70	40	104	93	37	60	78	63	55	58	41	50	36	43
AACTGGCC	-0.752088	0.213034	-1.81291	0.120348	-1.00047	0.112175	-1.36431	0.135421	30	40	29	26	5	6	19	59	27	53	87	33	30	10	7	8	26	16	32	28	16	16	78	41
AACTGGCG	1.99099	2.83e-07	-0.139324	0.0806231	0.997448	0.0138393	-0.0101113	0.108933	220	122	118	56	107	114	31	46	31	31	24	62	50	86	32	68	73	32	66	22	31	24	30	23
AACTGGCT	0.0285377	0.958216	-1.29336	0.113725	-0.680043	0.204263	-1.18556	0.157459	14	37	82	51	8	9	21	43	44	33	18	32	22	11	9	16	24	25	30	21	31	52	20	36
AACTGGGA	-0.0975567	0.867937	-1.29591	0.118552	-0.314507	0.60473	-0.982449	0.132672	3	84	49	10	20	25	23	41	26	45	40	41	20	34	15	31	20	18	42	22	21	65	22	27
AACTGGGC	-3.56154	7.21e-07	-3.60655	0.232028	-4.06726	1.64e-07	-3.0972	0.352428	2	1	10	7	4	1	34	32	37	97	73	65	2	0	2	5	4	4	40	67	79	36	58	33
AACTGGGG	-1.91973	1.43e-05	-2.73021	0.196323	-1.46591	0.00167728	-1.53194	0.216206	13	8	18	6	11	9	22	72	29	70	42	54	4	13	9	7	13	10	43	27	25	27	25	33
AACTGGGT	-3.28883	3.71e-07	-3.93181	0.297312	-2.35292	0.000207492	-2.34197	0.178826	2	4	10	5	4	8	45	69	28	68	71	88	8	5	7	9	22	11	102	49	50	71	37	54
AACTGGTA	0.766627	0.0634396	-0.761375	0.0722524	0.838048	0.0476477	-0.08168	0.0700663	69	134	133	58	77	94	47	72	35	83	97	50	78	181	92	114	143	152	73	86	52	59	139	71
AACTGGTC	-1.8619	0.0108097	-1.87723	0.244833	-1.98913	0.00943717	-1.77657	0.221947	1	2	3	3	23	4	19	29	22	42	20	31	1	7	3	7	3	11	23	25	17	25	28	24
AACTGGTG	1.37508	6.26e-05	-0.377339	0.0486369	0.842939	0.0188229	-0.0736002	0.0695846	216	214	351	179	262	336	61	142	62	216	139	123	130	139	61	79	237	249	273	80	61	47	44	68
AACTGGTT	-2.45752	2.1e-06	-3.02523	0.114886	-3.356	3.06e-09	-2.82498	0.169911	6	30	25	6	24	17	66	117	94	116	149	122	5	3	3	6	23	13	116	78	96	62	113	115
AACTGTAA	-0.140754	0.760139	-1.48928	0.0939793	0.548875	0.229721	-0.266641	0.0954434	35	50	94	50	16	26	31	56	25	82	79	71	77	92	26	45	49	44	66	50	30	32	39	43
AACTGTAC	-3.26758	6.59e-06	-3.38705	0.279225	-1.72853	0.0135035	-1.89806	0.16489	7	7	6	2	0	1	30	35	35	68	42	42	21	23	2	3	7	4	85	51	16	14	17	49
AACTGTAG	-1.22077	0.0436607	-2.06475	0.108487	0.912945	0.148695	0.0456223	0.121972	14	24	71	40	7	21	37	58	37	81	131	126	187	169	16	11	12	4	23	61	17	62	35	38
AACTGTAT	0.0598904	0.898154	-1.3089	0.0721168	0.202674	0.679633	-0.478575	0.0919033	74	108	147	48	47	39	38	95	64	100	98	103	56	46	18	50	94	86	55	45	65	51	28	83
AACTGTCA	1.65078	8.52e-06	-0.313084	0.0736857	1.60787	3.66e-05	0.441839	0.0927509	65	234	251	102	90	76	11	32	39	74	81	64	112	103	50	63	148	93	40	38	21	43	32	36
AACTGTCC	1.12035	0.0132896	-0.627964	0.130769	-0.00349247	0.994804	-0.636543	0.149312	16	24	48	19	60	52	16	25	5	35	10	31	18	16	7	27	22	17	34	18	12	29	9	21
AACTGTCG	1.7031	2.31e-07	-0.193296	0.0615127	1.30401	0.000160131	0.19316	0.084988	130	192	295	183	190	177	25	45	32	62	113	179	66	136	71	73	110	135	53	42	42	52	48	34
AACTGTCT	1.34453	3.73e-06	-0.471903	0.0553625	1.61814	1.41e-07	0.464682	0.0704819	221	243	232	115	164	197	49	160	34	113	92	116	158	197	74	186	243	225	115	61	48	49	56	67
AACTGTGA	-0.460126	0.279487	-1.5776	0.0729506	-0.157241	0.745133	-0.8334	0.0988033	20	51	111	80	69	39	76	101	44	130	107	122	47	48	20	25	59	44	87	48	31	35	34	76
AACTGTGC	-2.15485	0.00113649	-2.46238	0.159118	-1.96036	0.00419101	-1.77118	0.15263	1	5	11	3	22	15	35	16	35	99	65	66	2	5	6	16	21	11	72	30	30	36	71	26
AACTGTGG	-1.10822	0.0140299	-2.14	0.0788692	-0.338309	0.496475	-0.925509	0.0860038	20	32	87	54	22	38	59	80	117	122	71	132	43	44	17	64	87	61	74	49	42	58	63	156
AACTGTGT	-0.451332	0.437707	-1.77329	0.0827819	-0.488818	0.429121	-0.956243	0.0988588	153	52	44	14	30	27	59	64	81	120	141	118	52	47	21	12	52	31	90	82	35	41	39	63
AACTGTTA	0.950391	0.0600734	-0.722358	0.0841027	0.280822	0.616136	-0.481867	0.0826224	50	73	96	43	127	58	34	52	37	51	38	53	176	102	31	35	43	66	48	203	39	47	27	68
AACTGTTC	-4.40912	4.92e-10	-4.49475	0.242758	-3.17887	7.17e-06	-2.9421	0.213339	2	7	7	4	3	4	87	92	61	152	166	94	7	2	7	4	9	7	45	84	58	70	54	73
AACTGTTG	-0.162061	0.783986	-1.35923	0.103253	0.63915	0.277758	-0.299405	0.106078	19	134	84	5	13	18	26	46	61	60	26	84	33	37	15	25	113	96	46	61	19	27	25	44
AACTGTTT	-2.70553	1.28e-08	-3.28921	0.122773	-2.26539	7.57e-06	-2.61534	0.169362	6	22	34	29	11	12	51	95	69	153	365	179	17	11	4	19	8	13	93	113	51	55	47	36
AACTTAAA	-1.26316	0.017507	-1.86973	0.111967	-0.632765	0.266225	-1.01307	0.10965	11	63	60	5	11	15	38	46	51	131	90	61	27	22	4	31	42	52	47	53	43	50	58	37
AACTTAAC	1.66282	0.0247424	0.169385	0.150816	-1.5136	0.0661721	-1.49661	0.300862	4	320	238	4	7	3	9	19	20	42	65	23	4	6	4	10	4	4	39	19	14	6	11	22
AACTTAAG	0.124128	0.769517	-1.21967	0.0843563	-1.16661	0.00503933	-1.65143	0.106747	47	46	141	112	15	34	51	100	45	54	89	48	20	36	12	39	34	29	69	61	59	51	96	84
AACTTAAT	-0.439602	0.331215	-1.82404	0.0978077	-0.365454	0.450125	-0.947634	0.0987049	87	43	51	24	16	41	30	76	54	82	127	87	27	22	16	34	68	87	62	55	50	49	40	101
AACTTACA	0.297731	0.455744	-1.18672	0.0991348	0.519556	0.214572	-0.372551	0.12824	17	32	56	33	39	60	8	34	13	69	46	80	21	35	30	32	31	28	29	30	21	22	16	30
AACTTACC	0.227463	0.67016	-1.14255	0.100931	1.09979	0.0400071	-0.048695	0.137401	28	36	31	9	23	99	38	43	23	32	28	66	14	44	11	78	47	8	28	22	11	23	8	16
AACTTACG	0.275537	0.553698	-1.15253	0.0786724	0.769384	0.0997178	-0.236698	0.0958005	45	43	69	33	109	72	36	74	45	72	94	52	31	102	34	95	67	47	67	46	26	36	29	53
AACTTACT	1.87641	7.71e-08	-0.0486683	0.0529907	1.16713	0.00125192	0.151275	0.0730085	147	352	515	329	221	167	46	66	52	131	145	114	149	119	49	132	183	143	77	60	50	56	57	82
AACTTAGA	-0.580058	0.333655	-1.7621	0.0785747	-0.184602	0.785953	-0.779116	0.105685	43	38	42	15	98	50	60	68	51	95	194	82	18	36	20	71	27	25	41	46	31	60	25	59
AACTTAGC	-4.27627	1.99e-06	-4.04223	0.256463	-2.48462	0.00613879	-2.12199	0.210909	1	0	3	3	8	7	104	57	38	72	168	83	7	9	1	5	1	14	65	46	47	29	22	15
AACTTAGG	-1.61093	0.00031636	-2.35994	0.109667	-0.930671	0.0470575	-1.28743	0.123171	38	26	40	12	11	16	29	73	32	111	165	152	8	22	10	46	49	15	71	87	46	26	35	58
AACTTAGT	-1.28035	0.0291684	-2.2365	0.0841061	-1.14484	0.0634457	-1.38812	0.119134	18	39	62	37	33	36	43	195	78	116	73	100	11	24	15	72	22	9	60	67	33	61	91	83
AACTTATA	-1.01336	0.129761	-2.04864	0.108308	-0.205467	0.787173	-0.937959	0.119675	14	21	55	23	31	9	27	30	48	80	74	93	16	55	45	16	14	8	40	61	33	19	54	24
AACTTATC	-3.98542	3.58e-07	-3.82764	0.345491	-2.47657	0.0016281	-2.38065	0.291405	2	2	8	1	2	2	99	18	14	29	50	39	2	6	3	5	3	0	23	28	21	12	20	20
AACTTATG	-2.60167	8.15e-07	-3.10814	0.113449	-0.640654	0.243717	-1.21726	0.105566	7	32	46	10	7	16	93	83	99	178	146	140	20	19	66	33	24	23	92	89	56	40	70	49
[truncated: 63,537 more rows]
